# Supplementary material for: BRCA2 deficiency instigates cGAS-mediated inflammatory signaling and confers sensitivity to tumor necrosis factor-alpha-mediated cytotoxicity
Source: Nat Commun. 2019 Jan 9;10:100. doi: 10.1038/s41467-018-07927-y (PMC6327059; doi:10.1038/s41467-018-07927-y)
Supplement: Supplementary file 4 — Supplementary Data 1 [file 41467_2018_7927_MOESM4_ESM.xlsx]

## Sheet: shBRCA2 #2
Supplementary Data 1. Number and direction of gene-trap insertions per gene in BRCA2-depleted KBM-7 cells
Gene	forward	reverse	Total	ratio	pvalue	FDR-pvalue
POU2F1	875	64	939	0.931842	7.24059e-183	1.10289e-178
SUPT3H;MIR586	734	25	759	0.967062	2.99318e-182	2.27961e-178
KDM3B	267	14	281	0.950178	8.57696e-62	2.61288e-58
USP15	433	149	582	0.743986	4.39139e-33	7.43219e-30
TNFRSF1A	725	344	1069	0.678204	7.08265e-32	1.07883e-28
GPATCH8	159	18	177	0.898305	2.18213e-29	2.76985e-26
XPOT	175	35	210	0.833333	1.37894e-23	1.40027e-20
SMARCC1	150	30	180	0.833333	2.15382e-20	1.56224e-17
RANBP1	172	44	216	0.796296	4.48331e-19	2.84541e-16
RBM6	101	12	113	0.893805	1.07692e-18	6.56144e-16
SUPT7L	113	17	130	0.869231	1.40438e-18	8.2275e-16
SMARCA4	110	18	128	0.859375	2.65414e-17	1.39407e-14
TIAL1	199	68	267	0.745318	4.44983e-16	1.99352e-13
ARID1A	164	50	214	0.766355	2.34121e-15	1.01889e-12
SMARCD2	197	81	278	0.708633	2.55867e-12	8.85766e-10
KHDRBS1	78	14	92	0.847826	6.16219e-12	1.99707e-09
NGLY1	86	19	105	0.819048	2.30375e-11	7.31058e-09
TADA1	50	4	54	0.925926	3.80297e-11	1.15854e-08
THRA	83	20	103	0.805825	2.65534e-10	7.35663e-08
DDI2;RSC1A1	62	10	72	0.861111	2.68907e-10	7.35663e-08
SKI	106	33	139	0.76259	3.97939e-10	1.04507e-07
PHF6	39	2	41	0.95122	7.83984e-10	1.8955e-07
CASP8	184	84	268	0.686567	9.48642e-10	2.22303e-07
LEMD3	113	39	152	0.743421	1.52104e-09	3.40714e-07
C2orf76	56	9	65	0.861538	2.04925e-09	4.39635e-07
TAF5L	51	7	58	0.87931	2.40216e-09	5.08191e-07
RAD54L2	65	14	79	0.822785	5.19494e-09	1.05724e-06
NFE2L1	52	8	60	0.866667	5.20569e-09	1.05724e-06
ARID1B	120	46	166	0.722892	8.35007e-09	1.63062e-06
CBFA2T3	183	94	277	0.66065	9.71713e-08	1.64457e-05
RBM47;MIR4802	189	101	290	0.651724	2.64798e-07	4.11572e-05
RQCD1	62	17	79	0.78481	3.58836e-07	5.41167e-05
PAXIP1	32	3	35	0.914286	4.17698e-07	6.17707e-05
TNFRSF1B;MIR4632	48	10	58	0.827586	4.51662e-07	6.61511e-05
RPRD2	157	82	239	0.656904	1.40309e-06	0.000185842
CDK6	166	91	257	0.645914	3.36244e-06	0.000413038
TAF6L	130	65	195	0.666667	3.76534e-06	0.000453949
DCK	63	21	84	0.75	4.96802e-06	0.000577655
POLR3GL	126	63	189	0.666667	5.36783e-06	0.000619415
EIF2C2	54	18	72	0.75	2.56872e-05	0.00249215
CRCP	37	9	46	0.804348	4.05604e-05	0.00361296
BEND3	23	3	26	0.884615	8.79765e-05	0.00697947
PRMT7	54	20	74	0.72973	9.61299e-05	0.00758679
BRF2	57	23	80	0.7125	0.000183117	0.0132821
RUNX1;RUNX1-IT1	335	246	581	0.576592	0.000254821	0.0170989
CNOT4	40	13	53	0.754717	0.00026854	0.0179404
PRDM1	25	5	30	0.833333	0.000324914	0.0204508
PHIP	70	34	104	0.673077	0.000534284	0.0302971
MLL3	69	34	103	0.669903	0.000727571	0.0399925
SNX27	44	17	61	0.721311	0.000729905	0.0399925
GTF2A2	21	4	25	0.84	0.000910521	0.0487549
CBFA2T2	14	1	15	0.933333	0.000976562	0.049255
STAG2	110	66	176	0.625	0.00112932	0.0565848
FNDC3B	33	11	44	0.75	0.00126003	0.0627217
SCAF8	22	5	27	0.814815	0.00151372	0.0715019
CCNJL	29	9	38	0.763158	0.00165805	0.0774707
CERS6;MIR4774	49	22	71	0.690141	0.0018204	0.0822732
LMAN1	13	1	14	0.928571	0.00183105	0.0822732
HERC4	43	18	61	0.704918	0.0018681	0.0834455
DCAF5	25	7	32	0.78125	0.0021024	0.0889549
DNMT3L	133	87	220	0.604545	0.00233866	0.0972635
KDM6A	84	49	133	0.631579	0.00304933	0.12223
KIAA0664	12	1	13	0.923077	0.00341797	0.131804
TFEC	55	28	83	0.662651	0.00403921	0.148972
DICER1;MIR3173	18	4	22	0.818182	0.00434351	0.15715
EIF2AK2	16	3	19	0.842105	0.00442505	0.158221
PITPNM2;MIR4304	72	41	113	0.637168	0.00455356	0.162056
ST18	75	44	119	0.630252	0.00572686	0.200994
RFX1	214	160	374	0.572193	0.00605905	0.208333
ING1	11	1	12	0.916667	0.00634766	0.211108
KLHL21	11	1	12	0.916667	0.00634766	0.211108
ZNF83	19	5	24	0.791667	0.00661075	0.217484
ZNF407	27	10	37	0.72973	0.00763208	0.234252
HELB	8	0	8	1	0.0078125	0.234252
ZFX	30	12	42	0.714286	0.0079159	0.236886
USP13	34	15	49	0.693878	0.00939924	0.275856
EXD3	90	58	148	0.608108	0.0105826	0.308042
CACNB3	18	5	23	0.782609	0.010622	0.308042
GGNBP2	18	5	23	0.782609	0.010622	0.308042
AP4B1-AS1	53	29	82	0.646341	0.0106375	0.308042
ADORA2B	35	16	51	0.686275	0.0109736	0.316571
ARHGEF1	26	10	36	0.722222	0.011331	0.322023
B3GALNT2	10	1	11	0.909091	0.0117188	0.322023
GPR35	16	4	20	0.8	0.0118179	0.322023
GNB5	59	34	93	0.634409	0.0124006	0.336695
ARID4A	43	22	65	0.661538	0.0125025	0.338859
SLC24A2	24	9	33	0.727273	0.013531	0.353523
HEXA-AS1	37	18	55	0.672727	0.0144538	0.366651
ANP32A;MIR4312;ANP32A-IT1	185	140	325	0.569231	0.0145334	0.366651
C11orf73	19	6	25	0.76	0.0146333	0.366651
ELAVL1	19	6	25	0.76	0.0146333	0.366651
AIRE	7	0	7	1	0.015625	0.366651
CCDC41	7	0	7	1	0.015625	0.366651
TMEM201	7	0	7	1	0.015625	0.366651
USP33	7	0	7	1	0.015625	0.366651
VLDLR	7	0	7	1	0.015625	0.366651
BIK	31	14	45	0.688889	0.0160944	0.375555
UBXN7	22	8	30	0.733333	0.0161248	0.375555
CHD8;SNORD9;SNORD8	28	12	40	0.7	0.016589	0.384602
LINC00669;MIR5583-2	50	28	78	0.641026	0.0168531	0.388866
BCL6	23	9	32	0.71875	0.0200616	0.450981
QKI	23	9	32	0.71875	0.0200616	0.450981
MGA;MIR626	119	85	204	0.583333	0.0206353	0.458333
PCCB	13	3	16	0.8125	0.0212708	0.458333
ELF4	127	92	219	0.579909	0.021376	0.458333
LYN	127	92	219	0.579909	0.021376	0.458333
C5orf22	9	1	10	0.9	0.0214844	0.458333
CCDC64	9	1	10	0.9	0.0214844	0.458333
HLTF-AS1	9	1	10	0.9	0.0214844	0.458333
TTYH1	9	1	10	0.9	0.0214844	0.458333
SNRPB2	11	2	13	0.846154	0.0224609	0.465476
UBE2E3	11	2	13	0.846154	0.0224609	0.465476
PLA2G6	151	113	264	0.57197	0.0225946	0.466343
EYS	212	167	379	0.559367	0.0236864	0.486241
SPG21	34	17	51	0.666667	0.0240929	0.490506
C15orf39	46	26	72	0.638889	0.0244609	0.495463
PTPN14	42	23	65	0.646154	0.024812	0.501241
UBE2R2	60	37	97	0.618557	0.0249907	0.504184
IPO5	16	5	21	0.761905	0.0266037	0.531795
SEC11A	16	5	21	0.761905	0.0266037	0.531795
PSME4	39	21	60	0.65	0.0273401	0.545799
ZC3HAV1	155	118	273	0.567766	0.0291594	0.563981
GXYLT2	22	9	31	0.709677	0.0294494	0.563981
BAZ1A	53	32	85	0.623529	0.0294564	0.563981
SIRT1	14	4	18	0.777778	0.0308838	0.563981
ANKAR	6	0	6	1	0.03125	0.563981
ANKRD42	6	0	6	1	0.03125	0.563981
CAPN3	6	0	6	1	0.03125	0.563981
NUMBL	6	0	6	1	0.03125	0.563981
POU6F1	6	0	6	1	0.03125	0.563981
TCP11	6	0	6	1	0.03125	0.563981
ZDHHC7	6	0	6	1	0.03125	0.563981
PXT1	54	33	87	0.62069	0.0314181	0.565675
FYB	215	172	387	0.555556	0.0326288	0.584021
IRF2	26	12	38	0.684211	0.0335524	0.599145
C8orf58	17	6	23	0.73913	0.0346897	0.61441
BZRAP1-AS1	240	195	435	0.551724	0.0347691	0.614811
LOC254896;TNFRSF10C	23	10	33	0.69697	0.035082	0.614811
L3MBTL3	12	3	15	0.8	0.0351562	0.614811
UPF3A	12	3	15	0.8	0.0351562	0.614811
USP7	12	3	15	0.8	0.0351562	0.614811
BTK	78	53	131	0.59542	0.0356	0.620016
RBBP7	20	8	28	0.714286	0.0356981	0.620016
CALHM3	10	2	12	0.833333	0.0385742	0.637045
ENTPD3-AS1	10	2	12	0.833333	0.0385742	0.637045
LRIF1	10	2	12	0.833333	0.0385742	0.637045
LZTS1-AS1	10	2	12	0.833333	0.0385742	0.637045
NOS3	10	2	12	0.833333	0.0385742	0.637045
SCYL2	10	2	12	0.833333	0.0385742	0.637045
SV2A	10	2	12	0.833333	0.0385742	0.637045
TESK2	10	2	12	0.833333	0.0385742	0.637045
APOBEC3C	8	1	9	0.888889	0.0390625	0.637045
C19orf6	8	1	9	0.888889	0.0390625	0.637045
G3BP1	8	1	9	0.888889	0.0390625	0.637045
GRAMD3	8	1	9	0.888889	0.0390625	0.637045
HOXC10	8	1	9	0.888889	0.0390625	0.637045
PDIA4	8	1	9	0.888889	0.0390625	0.637045
PHF13	8	1	9	0.888889	0.0390625	0.637045
RIMS1	8	1	9	0.888889	0.0390625	0.637045
BCL11A	39	22	61	0.639344	0.039617	0.644708
LOC286059	81	56	137	0.591241	0.0399282	0.648634
CNTN5	31	16	47	0.659574	0.0399861	0.648634
ERLIN1	31	16	47	0.659574	0.0399861	0.648634
ZBTB25	24	11	35	0.685714	0.0409596	0.662231
ATAD2B	15	5	20	0.75	0.0413895	0.662231
MOV10L1	21	9	30	0.7	0.0427739	0.682233
MACC1	83	58	141	0.588652	0.0428796	0.683203
ZCCHC6	18	7	25	0.72	0.0432853	0.683234
FOXN2	41	24	65	0.630769	0.0463535	0.72416
AGPAT9	46	28	74	0.621622	0.047393	0.737375
POP1	13	4	17	0.764706	0.0490417	0.746258
BMPR2	19	8	27	0.703704	0.052239	0.785995
NR2F6	19	8	27	0.703704	0.052239	0.785995
BCL6B	16	6	22	0.727273	0.0524788	0.785995
INO80D	16	6	22	0.727273	0.0524788	0.785995
TASP1	16	6	22	0.727273	0.0524788	0.785995
TCTA	16	6	22	0.727273	0.0524788	0.785995
TAOK1	26	13	39	0.666667	0.0532519	0.795385
USP32;SCARNA20	98	72	170	0.576471	0.0548652	0.815972
LINC00426	39	23	62	0.629032	0.0558972	0.820267
SLC12A6	167	133	300	0.556667	0.0565657	0.820267
APH1A	11	3	14	0.785714	0.057373	0.820267
ATP8A1	11	3	14	0.785714	0.057373	0.820267
C11orf65	11	3	14	0.785714	0.057373	0.820267
LMBRD1	11	3	14	0.785714	0.057373	0.820267
LOC440434	11	3	14	0.785714	0.057373	0.820267
NUP35	11	3	14	0.785714	0.057373	0.820267
PNPLA8	11	3	14	0.785714	0.057373	0.820267
OTUD4	23	11	34	0.676471	0.0576127	0.820267
FOXK1	45	28	73	0.616438	0.06037	0.820267
GGA1	20	9	29	0.689655	0.0614283	0.820267
WWC3	127	98	225	0.564444	0.0617076	0.820267
ABCG1	5	0	5	1	0.0625	0.820267
APOF	5	0	5	1	0.0625	0.820267
ATP6V1B1	5	0	5	1	0.0625	0.820267
C15orf27	5	0	5	1	0.0625	0.820267
DHDH	5	0	5	1	0.0625	0.820267
ELOVL1	5	0	5	1	0.0625	0.820267
FAM8A1	5	0	5	1	0.0625	0.820267
HEBP2	5	0	5	1	0.0625	0.820267
LOC100506804	5	0	5	1	0.0625	0.820267
MDFI	5	0	5	1	0.0625	0.820267
MYOZ2	5	0	5	1	0.0625	0.820267
NPC2;MIR4709	5	0	5	1	0.0625	0.820267
NT5DC2	5	0	5	1	0.0625	0.820267
PBK	5	0	5	1	0.0625	0.820267
THRB	5	0	5	1	0.0625	0.820267
TIRAP	5	0	5	1	0.0625	0.820267
UCK1	5	0	5	1	0.0625	0.820267
VHL	5	0	5	1	0.0625	0.820267
CCDC97	14	5	19	0.736842	0.0635681	0.820267
FER1L6	14	5	19	0.736842	0.0635681	0.820267
KIF24	14	5	19	0.736842	0.0635681	0.820267
SLC35G2	14	5	19	0.736842	0.0635681	0.820267
TNFRSF25;PLEKHG5	14	5	19	0.736842	0.0635681	0.820267
USP42	14	5	19	0.736842	0.0635681	0.820267
BFSP1	17	7	24	0.708333	0.0639147	0.820267
BRI3BP	17	7	24	0.708333	0.0639147	0.820267
LOC100507391	17	7	24	0.708333	0.0639147	0.820267
LTB	17	7	24	0.708333	0.0639147	0.820267
PADI3	17	7	24	0.708333	0.0639147	0.820267
PMAIP1	24	12	36	0.666667	0.0652453	0.820267
LOC285819	9	2	11	0.818182	0.0654297	0.820267
PDDC1	9	2	11	0.818182	0.0654297	0.820267
LOC283194	28	15	43	0.651163	0.065994	0.825305
POGZ	28	15	43	0.651163	0.065994	0.825305
SDCCAG8;MIR4677	169	136	305	0.554098	0.0667286	0.83244
AGBL2	7	1	8	0.875	0.0703125	0.834112
AP2A1	7	1	8	0.875	0.0703125	0.834112
APOL2	7	1	8	0.875	0.0703125	0.834112
BTBD11	7	1	8	0.875	0.0703125	0.834112
C17orf89	7	1	8	0.875	0.0703125	0.834112
C2orf69	7	1	8	0.875	0.0703125	0.834112
C5orf30	7	1	8	0.875	0.0703125	0.834112
DLEU7	7	1	8	0.875	0.0703125	0.834112
KANK4	7	1	8	0.875	0.0703125	0.834112
NIM1	7	1	8	0.875	0.0703125	0.834112
NR3C2	7	1	8	0.875	0.0703125	0.834112
PDCD7	7	1	8	0.875	0.0703125	0.834112
PPAP2A;MIR5687;RNF138P1	7	1	8	0.875	0.0703125	0.834112
TEAD1	7	1	8	0.875	0.0703125	0.834112
TMEM203	7	1	8	0.875	0.0703125	0.834112
TONSL	7	1	8	0.875	0.0703125	0.834112
TULP4	7	1	8	0.875	0.0703125	0.834112
UPRT	7	1	8	0.875	0.0703125	0.834112
C21orf7	72	51	123	0.585366	0.0709017	0.837839
FNDC3A	38	23	61	0.622951	0.0721774	0.850276
CXorf65	54	36	90	0.6	0.0725495	0.853999
MYOM1	95	71	166	0.572289	0.0739191	0.866771
BAGE2;BAGE5;BAGE4;BAGE3;BAGE	18	8	26	0.692308	0.0755187	0.880782
GNB1	18	8	26	0.692308	0.0755187	0.880782
LOC440354;LOC595101	18	8	26	0.692308	0.0755187	0.880782
ZNF280D	18	8	26	0.692308	0.0755187	0.880782
APOM	12	4	16	0.75	0.0768127	0.88233
ARMCX5;ARMCX5-GPRASP2;GPRASP1;GPRASP2	12	4	16	0.75	0.0768127	0.88233
LINC00348	12	4	16	0.75	0.0768127	0.88233
SFT2D3	12	4	16	0.75	0.0768127	0.88233
KDM1B	39	24	63	0.619048	0.0769258	0.88233
FANCI	15	6	21	0.714286	0.0783539	0.888011
FER	15	6	21	0.714286	0.0783539	0.888011
GGACT	15	6	21	0.714286	0.0783539	0.888011
PHF14	15	6	21	0.714286	0.0783539	0.888011
PTGER4P2	15	6	21	0.714286	0.0783539	0.888011
VILL	15	6	21	0.714286	0.0783539	0.888011
ZNF41	15	6	21	0.714286	0.0783539	0.888011
LOC339862	353	307	660	0.534848	0.07976	0.901264
NUDT2	22	11	33	0.666667	0.0801433	0.901583
PSMB8	22	11	33	0.666667	0.0801433	0.901583
ZNF821	22	11	33	0.666667	0.0801433	0.901583
ASH2L	91	68	159	0.572327	0.0807086	0.904601
IGF2BP2	91	68	159	0.572327	0.0807086	0.904601
VPS28	35	21	56	0.625	0.0814268	0.91198
BICC1;FAM133CP	31	18	49	0.632653	0.0854331	0.952648
SLC9A1	31	18	49	0.632653	0.0854331	0.952648
ZNF839	19	9	28	0.678571	0.0871586	0.965527
NLN	23	12	35	0.657143	0.0895311	0.97892
PLCB3	23	12	35	0.657143	0.0895311	0.97892
SHOX2	23	12	35	0.657143	0.0895311	0.97892
RNF125	142	114	256	0.554688	0.0913121	0.97892
FBRSL1	32	19	51	0.627451	0.0919145	0.97892
KDM4B	32	19	51	0.627451	0.0919145	0.97892
LOC730091;PA2G4P4	32	19	51	0.627451	0.0919145	0.97892
TSPAN4	32	19	51	0.627451	0.0919145	0.97892
VANGL1	32	19	51	0.627451	0.0919145	0.97892
CDH9	10	3	13	0.769231	0.0922852	0.97892
DNAJA1	10	3	13	0.769231	0.0922852	0.97892
ECT2L	10	3	13	0.769231	0.0922852	0.97892
IL1RAPL2	10	3	13	0.769231	0.0922852	0.97892
RRP1B	10	3	13	0.769231	0.0922852	0.97892
ZNF252P	10	3	13	0.769231	0.0922852	0.97892
CKLF;CKLF-CMTM1;CMTM1	16	7	23	0.695652	0.0931396	0.97892
GLIS1	13	5	18	0.722222	0.0962524	0.97892
NKRF	13	5	18	0.722222	0.0962524	0.97892
RASGRP3	13	5	18	0.722222	0.0962524	0.97892
SZRD1	13	5	18	0.722222	0.0962524	0.97892
ADI1	20	10	30	0.666667	0.0987371	0.97892
HELZ	20	10	30	0.666667	0.0987371	0.97892
NEK1	20	10	30	0.666667	0.0987371	0.97892
CMBL	24	13	37	0.648649	0.0988717	0.97892
LIMS1	77	57	134	0.574627	0.100366	0.97892
SLC1A3	50	34	84	0.595238	0.101136	0.97892
PLXNB2	39	25	64	0.609375	0.103422	0.97892
CLK3	29	17	46	0.630435	0.103805	0.97892
IL2RA	123	98	221	0.556561	0.106225	0.97892
CLIP2	17	8	25	0.68	0.107752	0.97892
GMIP	17	8	25	0.68	0.107752	0.97892
MGC39372	97	75	172	0.563953	0.109056	0.97892
ARMC1	8	2	10	0.8	0.109375	0.97892
BMP6	8	2	10	0.8	0.109375	0.97892
C9orf91	8	2	10	0.8	0.109375	0.97892
CDR2	8	2	10	0.8	0.109375	0.97892
CHORDC1	8	2	10	0.8	0.109375	0.97892
DOPEY1	8	2	10	0.8	0.109375	0.97892
GLOD4	8	2	10	0.8	0.109375	0.97892
GRIK2	8	2	10	0.8	0.109375	0.97892
H6PD	8	2	10	0.8	0.109375	0.97892
KCNK13	8	2	10	0.8	0.109375	0.97892
LOC100128822	8	2	10	0.8	0.109375	0.97892
NOSTRIN	8	2	10	0.8	0.109375	0.97892
PDGFRB	8	2	10	0.8	0.109375	0.97892
PDZD8	8	2	10	0.8	0.109375	0.97892
PWWP2B	8	2	10	0.8	0.109375	0.97892
RAPGEF4	8	2	10	0.8	0.109375	0.97892
SOX4	8	2	10	0.8	0.109375	0.97892
UNC5D	8	2	10	0.8	0.109375	0.97892
IP6K1	46	31	77	0.597403	0.110016	0.97892
SLC7A5	46	31	77	0.597403	0.110016	0.97892
CYP2E1	21	11	32	0.65625	0.110184	0.97892
MAGIX	35	22	57	0.614035	0.111161	0.97892
HECTD1	30	18	48	0.625	0.111403	0.97892
AK8	53	37	90	0.588889	0.113344	0.97892
LINC00535	60	43	103	0.582524	0.114468	0.97892
NBR1	91	70	161	0.565217	0.114696	0.97892
ARHGAP31	14	6	20	0.7	0.115318	0.97892
CLYBL;MIR4306	14	6	20	0.7	0.115318	0.97892
LINC00167	14	6	20	0.7	0.115318	0.97892
MTERFD1	14	6	20	0.7	0.115318	0.97892
PDIA5	14	6	20	0.7	0.115318	0.97892
PGF	14	6	20	0.7	0.115318	0.97892
ZMYM2	14	6	20	0.7	0.115318	0.97892
MAP2K1	26	15	41	0.634146	0.117275	0.97892
CACNA1A	54	38	92	0.586957	0.11737	0.97892
ANK2;MIR1243	11	4	15	0.733333	0.118469	0.97892
ANK3	11	4	15	0.733333	0.118469	0.97892
E2F8	11	4	15	0.733333	0.118469	0.97892
LOC100507250	11	4	15	0.733333	0.118469	0.97892
PARP14	11	4	15	0.733333	0.118469	0.97892
PRDM11	11	4	15	0.733333	0.118469	0.97892
TPGS2	11	4	15	0.733333	0.118469	0.97892
ZNF546	11	4	15	0.733333	0.118469	0.97892
BCOR	176	147	323	0.544892	0.119106	0.97892
FHIT	42	28	70	0.6	0.119609	0.97892
GNAQ	353	312	665	0.530827	0.120804	0.97892
AACS	4	0	4	1	0.125	0.97892
ALDH7A1	4	0	4	1	0.125	0.97892
AP5B1	4	0	4	1	0.125	0.97892
APCDD1L	4	0	4	1	0.125	0.97892
ARL6IP1	4	0	4	1	0.125	0.97892
ATG4C	4	0	4	1	0.125	0.97892
C10orf67	4	0	4	1	0.125	0.97892
C12orf10	4	0	4	1	0.125	0.97892
CACNA1H	4	0	4	1	0.125	0.97892
CLDN10	4	0	4	1	0.125	0.97892
CPNE9	4	0	4	1	0.125	0.97892
E2F4	4	0	4	1	0.125	0.97892
ERCC8	4	0	4	1	0.125	0.97892
FAM199X	4	0	4	1	0.125	0.97892
FAM76A	4	0	4	1	0.125	0.97892
FAM82A2	4	0	4	1	0.125	0.97892
GNG11	4	0	4	1	0.125	0.97892
HTR2C;SNORA35;MIR764;MIR1912;MIR1264;MIR1298;MIR1911;MIR448	4	0	4	1	0.125	0.97892
ING4	4	0	4	1	0.125	0.97892
IPO9	4	0	4	1	0.125	0.97892
IQCA1	4	0	4	1	0.125	0.97892
JAZF1-AS1	4	0	4	1	0.125	0.97892
KCNH5	4	0	4	1	0.125	0.97892
KLHDC2	4	0	4	1	0.125	0.97892
LOC100128288	4	0	4	1	0.125	0.97892
LOC150197	4	0	4	1	0.125	0.97892
LOC283214	4	0	4	1	0.125	0.97892
MAGEF1	4	0	4	1	0.125	0.97892
NIT1	4	0	4	1	0.125	0.97892
NXT2	4	0	4	1	0.125	0.97892
PGPEP1L	4	0	4	1	0.125	0.97892
PKD2L1	4	0	4	1	0.125	0.97892
PSME3	4	0	4	1	0.125	0.97892
PTPRB	4	0	4	1	0.125	0.97892
RASAL1	4	0	4	1	0.125	0.97892
REEP1	4	0	4	1	0.125	0.97892
RSG1	4	0	4	1	0.125	0.97892
SLC15A4	4	0	4	1	0.125	0.97892
SLC18B1	4	0	4	1	0.125	0.97892
SLC22A23	4	0	4	1	0.125	0.97892
SLC25A51	4	0	4	1	0.125	0.97892
SLC39A13	4	0	4	1	0.125	0.97892
SLCO6A1	4	0	4	1	0.125	0.97892
TMEM115	4	0	4	1	0.125	0.97892
TMEM168	4	0	4	1	0.125	0.97892
TMEM169	4	0	4	1	0.125	0.97892
TRPM6	4	0	4	1	0.125	0.97892
TTC21B	4	0	4	1	0.125	0.97892
ZBTB43	4	0	4	1	0.125	0.97892
ZCCHC24	4	0	4	1	0.125	0.97892
ZDHHC18	4	0	4	1	0.125	0.97892
ZKSCAN4	4	0	4	1	0.125	0.97892
ZNF14	4	0	4	1	0.125	0.97892
ZNF461	4	0	4	1	0.125	0.97892
ZXDB	4	0	4	1	0.125	0.97892
AP1S2	6	1	7	0.857143	0.125	0.97892
ATP2A1	6	1	7	0.857143	0.125	0.97892
ATP6V1C2	6	1	7	0.857143	0.125	0.97892
BRMS1	6	1	7	0.857143	0.125	0.97892
BTLA	6	1	7	0.857143	0.125	0.97892
CD27	6	1	7	0.857143	0.125	0.97892
CHST14	6	1	7	0.857143	0.125	0.97892
ENTPD1	6	1	7	0.857143	0.125	0.97892
FAM104A	6	1	7	0.857143	0.125	0.97892
FCER1G	6	1	7	0.857143	0.125	0.97892
KCTD1	6	1	7	0.857143	0.125	0.97892
KIAA1841	6	1	7	0.857143	0.125	0.97892
LOC440700	6	1	7	0.857143	0.125	0.97892
MOCOS	6	1	7	0.857143	0.125	0.97892
MTHFSD	6	1	7	0.857143	0.125	0.97892
NTRK2	6	1	7	0.857143	0.125	0.97892
PODXL2	6	1	7	0.857143	0.125	0.97892
PQBP1	6	1	7	0.857143	0.125	0.97892
PYY	6	1	7	0.857143	0.125	0.97892
RAB27B	6	1	7	0.857143	0.125	0.97892
RAB35	6	1	7	0.857143	0.125	0.97892
RBFOX3	6	1	7	0.857143	0.125	0.97892
RPS6KA4;MIR1237	6	1	7	0.857143	0.125	0.97892
SLC25A22	6	1	7	0.857143	0.125	0.97892
TRABD2A	6	1	7	0.857143	0.125	0.97892
UBAC2-AS1	6	1	7	0.857143	0.125	0.97892
VPS9D1	6	1	7	0.857143	0.125	0.97892
ZBTB40	6	1	7	0.857143	0.125	0.97892
ZNF70	6	1	7	0.857143	0.125	0.97892
FBXL13	105	83	188	0.558511	0.1254	0.980541
PTP4A2	27	16	43	0.627907	0.126289	0.984912
KLF9	32	20	52	0.615385	0.126347	0.984912
LOC400927	32	20	52	0.615385	0.126347	0.984912
MAT2B	32	20	52	0.615385	0.126347	0.984912
STIM1;MIR4687	71	53	124	0.572581	0.12651	0.985275
LPIN2;LOC727896	50	35	85	0.588235	0.128396	0.998843
CTPS2	23	13	36	0.638889	0.132498	1
IQSEC2	23	13	36	0.638889	0.132498	1
PIK3AP1	51	36	87	0.586207	0.132902	1
ANKRD34A	33	21	54	0.611111	0.133674	1
LOC440970	33	21	54	0.611111	0.133674	1
KIAA0232	15	7	22	0.681818	0.133801	1
LRP8	15	7	22	0.681818	0.133801	1
STK4-AS1	15	7	22	0.681818	0.133801	1
TNFRSF10B	15	7	22	0.681818	0.133801	1
ZNF445	74	56	130	0.569231	0.135656	1
BST2	19	10	29	0.655172	0.136046	1
CTIF;MIR4743	19	10	29	0.655172	0.136046	1
RP1L1	121	98	219	0.552511	0.136934	1
MBNL3	34	22	56	0.607143	0.140895	1
STAU2	34	22	56	0.607143	0.140895	1
TBC1D22A	40	27	67	0.597015	0.142071	1
TXNDC12;KTI12	24	14	38	0.631579	0.143307	1
ZMYM4	24	14	38	0.631579	0.143307	1
CBLB	12	5	17	0.705882	0.143463	1
FLJ34208	12	5	17	0.705882	0.143463	1
KLHDC1	12	5	17	0.705882	0.143463	1
LOC284757	12	5	17	0.705882	0.143463	1
MAP2K2	12	5	17	0.705882	0.143463	1
NAPRT1	12	5	17	0.705882	0.143463	1
RLF	12	5	17	0.705882	0.143463	1
RNF2	12	5	17	0.705882	0.143463	1
ZBTB10	12	5	17	0.705882	0.143463	1
CHST7	29	18	47	0.617021	0.143865	1
CHRM5	9	3	12	0.75	0.145996	1
CLIP4	9	3	12	0.75	0.145996	1
DPP6	9	3	12	0.75	0.145996	1
EIF2AK4	9	3	12	0.75	0.145996	1
MED1	9	3	12	0.75	0.145996	1
NARF	9	3	12	0.75	0.145996	1
NDUFV3	9	3	12	0.75	0.145996	1
NIT2	9	3	12	0.75	0.145996	1
PLS3	9	3	12	0.75	0.145996	1
STX6	9	3	12	0.75	0.145996	1
THUMPD3	9	3	12	0.75	0.145996	1
TNFSF4	9	3	12	0.75	0.145996	1
TTYH3	9	3	12	0.75	0.145996	1
WDR34	9	3	12	0.75	0.145996	1
ZNF655	9	3	12	0.75	0.145996	1
ACTB	20	11	31	0.645161	0.149613	1
DIP2A;DIP2A-IT1	20	11	31	0.645161	0.149613	1
TIMP2;LOC100653515	48	34	82	0.585366	0.150675	1
C19orf60	16	8	24	0.666667	0.15159	1
KIAA2018	16	8	24	0.666667	0.15159	1
TNFSF10	16	8	24	0.666667	0.15159	1
RPS10-NUDT3;NUDT3;RPS10	63	47	110	0.572727	0.152338	1
CLIP1	30	19	49	0.612245	0.152408	1
VSIG10	30	19	49	0.612245	0.152408	1
YDJC	30	19	49	0.612245	0.152408	1
USP25	25	15	40	0.625	0.15386	1
IQGAP2	36	24	60	0.6	0.155002	1
LOC219731	31	20	51	0.607843	0.16078	1
UCK2;MIR3658	31	20	51	0.607843	0.16078	1
MOV10	21	12	33	0.636364	0.162756	1
RAB8B	21	12	33	0.636364	0.162756	1
SPHK2	26	16	42	0.619048	0.164149	1
XXYLT1	189	162	351	0.538462	0.165112	1
ABL2	44	31	75	0.586667	0.165428	1
ADAMTS17	13	6	19	0.684211	0.167068	1
LPIN1	13	6	19	0.684211	0.167068	1
PIP4K2B	13	6	19	0.684211	0.167068	1
RAB11A	13	6	19	0.684211	0.167068	1
RAD21;MIR3610	13	6	19	0.684211	0.167068	1
RUFY3	13	6	19	0.684211	0.167068	1
SMAD4	13	6	19	0.684211	0.167068	1
TMEM117	13	6	19	0.684211	0.167068	1
UBR3	13	6	19	0.684211	0.167068	1
ZNF764	13	6	19	0.684211	0.167068	1
PREX1	59	44	103	0.572816	0.167444	1
ARL3	17	9	26	0.653846	0.168638	1
BTBD9	17	9	26	0.653846	0.168638	1
PORCN	17	9	26	0.653846	0.168638	1
RC3H2;SNORD90	17	9	26	0.653846	0.168638	1
SP3	17	9	26	0.653846	0.168638	1
USP31	17	9	26	0.653846	0.168638	1
SPIRE2	38	26	64	0.59375	0.168643	1
LINC00189	52	38	90	0.577778	0.170242	1
DBP	60	45	105	0.571429	0.171565	1
PBLD	97	78	175	0.554286	0.173444	1
MAP2K5	27	17	44	0.613636	0.174171	1
LDLRAD4;MIR5190;MIR4526;LDLRAD4	108	88	196	0.55102	0.174582	1
CTSS	39	27	66	0.590909	0.175286	1
BAD	22	13	35	0.628571	0.175465	1
CPNE2	22	13	35	0.628571	0.175465	1
HEXIM1	22	13	35	0.628571	0.175465	1
PIK3C2B	46	33	79	0.582278	0.176611	1
ARL6IP5	132	110	242	0.545455	0.176916	1
BMF	214	186	400	0.535	0.176942	1
CENPT	33	22	55	0.6	0.177001	1
NSMAF	99	80	179	0.553073	0.178339	1
C1QTNF7	10	4	14	0.714286	0.179565	1
C2	10	4	14	0.714286	0.179565	1
CHST12	10	4	14	0.714286	0.179565	1
CRYL1;MIR4499	10	4	14	0.714286	0.179565	1
CRYZL1	10	4	14	0.714286	0.179565	1
EXD1	10	4	14	0.714286	0.179565	1
GPX7	10	4	14	0.714286	0.179565	1
IDH2	10	4	14	0.714286	0.179565	1
MKS1	10	4	14	0.714286	0.179565	1
PHF2	10	4	14	0.714286	0.179565	1
RAB3B	10	4	14	0.714286	0.179565	1
SLC5A6	10	4	14	0.714286	0.179565	1
SP140L	10	4	14	0.714286	0.179565	1
SRC	10	4	14	0.714286	0.179565	1
UGGT1	10	4	14	0.714286	0.179565	1
ZFYVE16	10	4	14	0.714286	0.179565	1
ARAP2	7	2	9	0.777778	0.179688	1
C3	7	2	9	0.777778	0.179688	1
CACNB4	7	2	9	0.777778	0.179688	1
CBX4	7	2	9	0.777778	0.179688	1
CIC	7	2	9	0.777778	0.179688	1
EZR	7	2	9	0.777778	0.179688	1
FKBP1A-SDCBP2;SDCBP2;FKBP1A	7	2	9	0.777778	0.179688	1
NCS1	7	2	9	0.777778	0.179688	1
NDUFA12	7	2	9	0.777778	0.179688	1
PKP4	7	2	9	0.777778	0.179688	1
PLEKHH3	7	2	9	0.777778	0.179688	1
QTRTD1	7	2	9	0.777778	0.179688	1
RFTN1	7	2	9	0.777778	0.179688	1
RLTPR	7	2	9	0.777778	0.179688	1
SCAF4	7	2	9	0.777778	0.179688	1
SOAT1	7	2	9	0.777778	0.179688	1
SSR1	7	2	9	0.777778	0.179688	1
TBC1D13	7	2	9	0.777778	0.179688	1
TLE4	7	2	9	0.777778	0.179688	1
UHMK1	7	2	9	0.777778	0.179688	1
LIPC	496	454	950	0.522105	0.183418	1
ZNF438	28	18	46	0.608696	0.183925	1
ZNF670-ZNF695;ZNF695;ZNF670	28	18	46	0.608696	0.183925	1
BCL7A	18	10	28	0.642857	0.184933	1
GNAS	18	10	28	0.642857	0.184933	1
LOC100506083	18	10	28	0.642857	0.184933	1
RAD9B	18	10	28	0.642857	0.184933	1
MAD2L1BP	23	14	37	0.621622	0.187742	1
MKLN1	41	29	70	0.585714	0.188216	1
AFF3	14	7	21	0.666667	0.189247	1
FAM129A	14	7	21	0.666667	0.189247	1
IDE	14	7	21	0.666667	0.189247	1
IKZF4	14	7	21	0.666667	0.189247	1
LRRC43	14	7	21	0.666667	0.189247	1
MIR548D1;FRRS1	14	7	21	0.666667	0.189247	1
NFE2L3	14	7	21	0.666667	0.189247	1
PKD1;MIR1225	14	7	21	0.666667	0.189247	1
RAF1	14	7	21	0.666667	0.189247	1
VPS37A	14	7	21	0.666667	0.189247	1
KMO	42	30	72	0.583333	0.194505	1
NR5A2	85	68	153	0.555556	0.195668	1
FNTA	24	15	39	0.615385	0.199591	1
STIM2	24	15	39	0.615385	0.199591	1
SIGIRR	36	25	61	0.590164	0.200031	1
BAHCC1	19	11	30	0.633333	0.200488	1
HERC2P10	19	11	30	0.633333	0.200488	1
SHISA5	19	11	30	0.633333	0.200488	1
CARD6	30	20	50	0.6	0.202639	1
FAM47E;FAM47E-STBD1;STBD1	30	20	50	0.6	0.202639	1
CD34	60	46	106	0.566038	0.206498	1
ITGA6	37	26	63	0.587302	0.207368	1
DLGAP1	340	307	647	0.525502	0.20834	1
ACBD6;MIR3121	15	8	23	0.652174	0.21004	1
DAGLB	15	8	23	0.652174	0.21004	1
FAM173B	15	8	23	0.652174	0.21004	1
KXD1	15	8	23	0.652174	0.21004	1
LOC100128993	15	8	23	0.652174	0.21004	1
LOC650368	15	8	23	0.652174	0.21004	1
MIP	15	8	23	0.652174	0.21004	1
PLEC;MIR661	15	8	23	0.652174	0.21004	1
TRPV2	15	8	23	0.652174	0.21004	1
AMZ1	11	5	16	0.6875	0.210114	1
CRTC2	11	5	16	0.6875	0.210114	1
INHBA-AS1	11	5	16	0.6875	0.210114	1
LAMB2	11	5	16	0.6875	0.210114	1
MMP2	11	5	16	0.6875	0.210114	1
P2RX5-TAX1BP3;TAX1BP3;P2RX5	11	5	16	0.6875	0.210114	1
PM20D2	11	5	16	0.6875	0.210114	1
RALGDS	11	5	16	0.6875	0.210114	1
SDK1	11	5	16	0.6875	0.210114	1
ZNF724P	11	5	16	0.6875	0.210114	1
NUFIP2	25	16	41	0.609756	0.211024	1
CD74	31	21	52	0.596154	0.211609	1
MAP3K3	31	21	52	0.596154	0.211609	1
LOC100506844	45	33	78	0.576923	0.212683	1
RAB33A	45	33	78	0.576923	0.212683	1
RNASEH2B-AS1	45	33	78	0.576923	0.212683	1
TRAPPC10	45	33	78	0.576923	0.212683	1
PTPRC	140	119	259	0.540541	0.213884	1
BAZ1B	20	12	32	0.625	0.215327	1
WBSCR17;MIR3914-2	20	12	32	0.625	0.215327	1
WDPCP	20	12	32	0.625	0.215327	1
KLF13	104	86	190	0.547368	0.217356	1
ACE2	5	1	6	0.833333	0.21875	1
AGPAT2	5	1	6	0.833333	0.21875	1
ALDH3A2	5	1	6	0.833333	0.21875	1
ASCC2	5	1	6	0.833333	0.21875	1
ATP7B	5	1	6	0.833333	0.21875	1
BCL2L12	5	1	6	0.833333	0.21875	1
BRPF1	5	1	6	0.833333	0.21875	1
C6orf25	5	1	6	0.833333	0.21875	1
CLPTM1L	5	1	6	0.833333	0.21875	1
COL22A1	5	1	6	0.833333	0.21875	1
CRTAM	5	1	6	0.833333	0.21875	1
DENND6B	5	1	6	0.833333	0.21875	1
EEA1	5	1	6	0.833333	0.21875	1
EFCAB7;DLEU2L	5	1	6	0.833333	0.21875	1
FAHD2A	5	1	6	0.833333	0.21875	1
GYPC	5	1	6	0.833333	0.21875	1
HABP2	5	1	6	0.833333	0.21875	1
HINT3	5	1	6	0.833333	0.21875	1
HMGN4	5	1	6	0.833333	0.21875	1
HOMER3	5	1	6	0.833333	0.21875	1
HORMAD1	5	1	6	0.833333	0.21875	1
IL10RB	5	1	6	0.833333	0.21875	1
IRAK4	5	1	6	0.833333	0.21875	1
KIAA1462	5	1	6	0.833333	0.21875	1
LOC100127983	5	1	6	0.833333	0.21875	1
LOC143666	5	1	6	0.833333	0.21875	1
LOC285626	5	1	6	0.833333	0.21875	1
LOC339975	5	1	6	0.833333	0.21875	1
MAPK12	5	1	6	0.833333	0.21875	1
MARCH9	5	1	6	0.833333	0.21875	1
MCTS1	5	1	6	0.833333	0.21875	1
MDK	5	1	6	0.833333	0.21875	1
MOSPD2	5	1	6	0.833333	0.21875	1
MTFP1	5	1	6	0.833333	0.21875	1
MYO18B	5	1	6	0.833333	0.21875	1
NCDN	5	1	6	0.833333	0.21875	1
NPM3	5	1	6	0.833333	0.21875	1
NRXN2	5	1	6	0.833333	0.21875	1
NUDT11	5	1	6	0.833333	0.21875	1
PASK	5	1	6	0.833333	0.21875	1
PIN4	5	1	6	0.833333	0.21875	1
PLXNB1	5	1	6	0.833333	0.21875	1
PPP2R5D	5	1	6	0.833333	0.21875	1
RBL2	5	1	6	0.833333	0.21875	1
RFX8	5	1	6	0.833333	0.21875	1
SLC25A42	5	1	6	0.833333	0.21875	1
SLC35F3;MIR4671	5	1	6	0.833333	0.21875	1
STAM2	5	1	6	0.833333	0.21875	1
TBKBP1	5	1	6	0.833333	0.21875	1
TTC39B	5	1	6	0.833333	0.21875	1
UBE2D4	5	1	6	0.833333	0.21875	1
VAV3-AS1	5	1	6	0.833333	0.21875	1
YIPF3	5	1	6	0.833333	0.21875	1
ZFP36	5	1	6	0.833333	0.21875	1
ZNF230	5	1	6	0.833333	0.21875	1
ZXDA	5	1	6	0.833333	0.21875	1
APOLD1;MIR613	32	22	54	0.592593	0.220328	1
ZNF827	32	22	54	0.592593	0.220328	1
RAMP1	94	77	171	0.549708	0.221011	1
FRMD8	47	35	82	0.573171	0.224245	1
PLCH1	209	184	393	0.531807	0.225988	1
ARL8B	8	3	11	0.727273	0.226562	1
BACE1	8	3	11	0.727273	0.226562	1
C15orf53	8	3	11	0.727273	0.226562	1
CAPN5;OMP	8	3	11	0.727273	0.226562	1
CLPTM1	8	3	11	0.727273	0.226562	1
DAG1	8	3	11	0.727273	0.226562	1
EFCAB11	8	3	11	0.727273	0.226562	1
EFNA1	8	3	11	0.727273	0.226562	1
HRH1	8	3	11	0.727273	0.226562	1
IFNAR1	8	3	11	0.727273	0.226562	1
LOC100131626	8	3	11	0.727273	0.226562	1
NKAIN2	8	3	11	0.727273	0.226562	1
PCDH11X	8	3	11	0.727273	0.226562	1
SLC25A21;MIR4503	8	3	11	0.727273	0.226562	1
TRMT2B	8	3	11	0.727273	0.226562	1
TTLL1	8	3	11	0.727273	0.226562	1
WDR37	8	3	11	0.727273	0.226562	1
YAF2	8	3	11	0.727273	0.226562	1
ZNF34	8	3	11	0.727273	0.226562	1
ZCCHC2	33	23	56	0.589286	0.228806	1
ELOVL7	21	13	34	0.617647	0.229481	1
TSPAN32	21	13	34	0.617647	0.229481	1
ESRRA	16	9	25	0.64	0.229523	1
EXOSC4	16	9	25	0.64	0.229523	1
G3BP2	16	9	25	0.64	0.229523	1
ORAI3	16	9	25	0.64	0.229523	1
NPR3	110	92	202	0.544554	0.231569	1
PTAFR	27	18	45	0.6	0.232693	1
UBR2	27	18	45	0.6	0.232693	1
ARID2	41	30	71	0.577465	0.235098	1
HORMAD2	41	30	71	0.577465	0.235098	1
MAP7	41	30	71	0.577465	0.235098	1
ADCK4	12	6	18	0.666667	0.237885	1
HEXIM2	12	6	18	0.666667	0.237885	1
KLHL13	12	6	18	0.666667	0.237885	1
PPM1E	12	6	18	0.666667	0.237885	1
SLC7A5P2	12	6	18	0.666667	0.237885	1
PHLPP1	114	96	210	0.542857	0.240682	1
SAFB	50	38	88	0.568182	0.240793	1
MSH5;MSH5-SAPCD1;SAPCD1	28	19	47	0.595745	0.24296	1
DSCR9	22	14	36	0.611111	0.242985	1
MIER2	22	14	36	0.611111	0.242985	1
CNR2	51	39	90	0.566667	0.246106	1
TMOD2	17	10	27	0.62963	0.247789	1
WDFY3	17	10	27	0.62963	0.247789	1
A4GNT	3	0	3	1	0.25	1
ACAT2	3	0	3	1	0.25	1
ACD	3	0	3	1	0.25	1
ACTG2	3	0	3	1	0.25	1
ANKRD40	3	0	3	1	0.25	1
APOBEC3H	3	0	3	1	0.25	1
AQP9	3	0	3	1	0.25	1
ARFGAP1;MIR4326	3	0	3	1	0.25	1
ATP2C2	3	0	3	1	0.25	1
BEND7	3	0	3	1	0.25	1
C11orf63	3	0	3	1	0.25	1
C11orf85	3	0	3	1	0.25	1
C15orf55	3	0	3	1	0.25	1
C1orf227	3	0	3	1	0.25	1
C2orf29	3	0	3	1	0.25	1
CARD14	3	0	3	1	0.25	1
CCDC42	3	0	3	1	0.25	1
CDPF1	3	0	3	1	0.25	1
CHKB-CPT1B;CPT1B;CHKB	3	0	3	1	0.25	1
CIDEC	3	0	3	1	0.25	1
CNOT7	3	0	3	1	0.25	1
COX7A2	3	0	3	1	0.25	1
CSRNP2	3	0	3	1	0.25	1
CXorf23	3	0	3	1	0.25	1
DHODH	3	0	3	1	0.25	1
DIRC2	3	0	3	1	0.25	1
DPCD;MIR3158-1	3	0	3	1	0.25	1
DPH2	3	0	3	1	0.25	1
DPPA3	3	0	3	1	0.25	1
EFNB1	3	0	3	1	0.25	1
EID2	3	0	3	1	0.25	1
EMC8	3	0	3	1	0.25	1
EPAS1	3	0	3	1	0.25	1
EPB41L4A	3	0	3	1	0.25	1
ERCC2	3	0	3	1	0.25	1
ETV7	3	0	3	1	0.25	1
FAM83D	3	0	3	1	0.25	1
FN3K	3	0	3	1	0.25	1
FST	3	0	3	1	0.25	1
GPR68	3	0	3	1	0.25	1
HCCS	3	0	3	1	0.25	1
HELZ2	3	0	3	1	0.25	1
HRAS	3	0	3	1	0.25	1
HS3ST2	3	0	3	1	0.25	1
HSD11B1L	3	0	3	1	0.25	1
IFI30	3	0	3	1	0.25	1
IFT43	3	0	3	1	0.25	1
IGF2BP1	3	0	3	1	0.25	1
IL36B	3	0	3	1	0.25	1
IRS2	3	0	3	1	0.25	1
ISOC2	3	0	3	1	0.25	1
KCNC4	3	0	3	1	0.25	1
KCNQ2	3	0	3	1	0.25	1
KIAA1161	3	0	3	1	0.25	1
KLHL25;MIR1276	3	0	3	1	0.25	1
KREMEN1	3	0	3	1	0.25	1
KRT18	3	0	3	1	0.25	1
LAMA4	3	0	3	1	0.25	1
LINC00032	3	0	3	1	0.25	1
LMOD3	3	0	3	1	0.25	1
LOC100129726	3	0	3	1	0.25	1
LOC100133612	3	0	3	1	0.25	1
LOC100287482	3	0	3	1	0.25	1
LOC283693	3	0	3	1	0.25	1
LOC285758	3	0	3	1	0.25	1
LOC645249	3	0	3	1	0.25	1
LRRC37B;SH3GL1P1	3	0	3	1	0.25	1
LRRC7;PIN1P1	3	0	3	1	0.25	1
MXRA8	3	0	3	1	0.25	1
MYH13	3	0	3	1	0.25	1
NADSYN1	3	0	3	1	0.25	1
NDUFA6	3	0	3	1	0.25	1
NGFRAP1	3	0	3	1	0.25	1
NLRP9	3	0	3	1	0.25	1
NPSR1-AS1	3	0	3	1	0.25	1
OLIG1	3	0	3	1	0.25	1
OTUD7A	3	0	3	1	0.25	1
P4HA3	3	0	3	1	0.25	1
PAK4	3	0	3	1	0.25	1
PAK7	3	0	3	1	0.25	1
PCSK2	3	0	3	1	0.25	1
PER2	3	0	3	1	0.25	1
PEX11G	3	0	3	1	0.25	1
PLD3	3	0	3	1	0.25	1
PLEKHA1;MIR3941	3	0	3	1	0.25	1
POLR2K	3	0	3	1	0.25	1
PPAPDC3	3	0	3	1	0.25	1
PRPF6	3	0	3	1	0.25	1
PRTN3	3	0	3	1	0.25	1
PSD2	3	0	3	1	0.25	1
PSMD5	3	0	3	1	0.25	1
PUSL1	3	0	3	1	0.25	1
RAPGEF3	3	0	3	1	0.25	1
RASAL2-AS1	3	0	3	1	0.25	1
REEP5	3	0	3	1	0.25	1
ROS1	3	0	3	1	0.25	1
RTN4IP1	3	0	3	1	0.25	1
SAMD14	3	0	3	1	0.25	1
SCN1A	3	0	3	1	0.25	1
SEC14L6	3	0	3	1	0.25	1
SLC26A7	3	0	3	1	0.25	1
SLC35F1	3	0	3	1	0.25	1
SLC39A12	3	0	3	1	0.25	1
SMPD2	3	0	3	1	0.25	1
STOML2	3	0	3	1	0.25	1
STX1A	3	0	3	1	0.25	1
STXBP6	3	0	3	1	0.25	1
TCERG1L	3	0	3	1	0.25	1
THAP10	3	0	3	1	0.25	1
TKTL1	3	0	3	1	0.25	1
TMC8	3	0	3	1	0.25	1
TMEM132B	3	0	3	1	0.25	1
TMEM17	3	0	3	1	0.25	1
TMEM25	3	0	3	1	0.25	1
TMEM8A	3	0	3	1	0.25	1
TNFRSF9	3	0	3	1	0.25	1
TOR2A	3	0	3	1	0.25	1
UBE3B	3	0	3	1	0.25	1
UPK3A	3	0	3	1	0.25	1
WBP4	3	0	3	1	0.25	1
WDR24	3	0	3	1	0.25	1
WDR93	3	0	3	1	0.25	1
ZFHX4	3	0	3	1	0.25	1
ZNF17	3	0	3	1	0.25	1
ZNF853	3	0	3	1	0.25	1
ZNF876P	3	0	3	1	0.25	1
ZSCAN21	3	0	3	1	0.25	1
LRP5	71	57	128	0.554688	0.25044	1
RHOF	52	40	92	0.565217	0.251322	1
GPR56	82	67	149	0.550336	0.251331	1
NSD1	36	26	62	0.580645	0.252854	1
GABPB1-AS1	29	20	49	0.591837	0.25287	1
SSH2	491	455	946	0.519027	0.25513	1
CDK11B;SLC35E2B;CDK11A	23	15	38	0.605263	0.255875	1
LOC282997	23	15	38	0.605263	0.255875	1
LRBA	23	15	38	0.605263	0.255875	1
NEK8	23	15	38	0.605263	0.255875	1
OTOGL	23	15	38	0.605263	0.255875	1
UBE2G1	23	15	38	0.605263	0.255875	1
WDR60	45	34	79	0.56962	0.260426	1
LOC374443	64	51	115	0.556522	0.263054	1
CCDC58	13	7	20	0.65	0.263176	1
LRP12	13	7	20	0.65	0.263176	1
SCCPDH	13	7	20	0.65	0.263176	1
ST7;ST7-OT4;ST7-OT3	13	7	20	0.65	0.263176	1
ANKRD22	18	11	29	0.62069	0.264931	1
PRTFDC1	18	11	29	0.62069	0.264931	1
RASGRP4	18	11	29	0.62069	0.264931	1
RILP	18	11	29	0.62069	0.264931	1
SYNGR4	18	11	29	0.62069	0.264931	1
ALKBH5	9	4	13	0.692308	0.266846	1
ANKUB1	9	4	13	0.692308	0.266846	1
AP1G1;SNORD71	9	4	13	0.692308	0.266846	1
ARHGAP5	9	4	13	0.692308	0.266846	1
C6orf70	9	4	13	0.692308	0.266846	1
CEBPD	9	4	13	0.692308	0.266846	1
CNKSR3	9	4	13	0.692308	0.266846	1
DECR1	9	4	13	0.692308	0.266846	1
DTX3L	9	4	13	0.692308	0.266846	1
EPC2	9	4	13	0.692308	0.266846	1
FAM92A1	9	4	13	0.692308	0.266846	1
GLIPR1L2	9	4	13	0.692308	0.266846	1
HOXA7	9	4	13	0.692308	0.266846	1
ITFG3	9	4	13	0.692308	0.266846	1
KAT2B	9	4	13	0.692308	0.266846	1
KATNA1	9	4	13	0.692308	0.266846	1
LIN7A;MIR617;MIR618	9	4	13	0.692308	0.266846	1
LRRCC1	9	4	13	0.692308	0.266846	1
MSRA	9	4	13	0.692308	0.266846	1
PCBD2;MIR4461	9	4	13	0.692308	0.266846	1
PHRF1	9	4	13	0.692308	0.266846	1
RAB26	9	4	13	0.692308	0.266846	1
SOX12	9	4	13	0.692308	0.266846	1
TMEM50B	9	4	13	0.692308	0.266846	1
TRAPPC6B	9	4	13	0.692308	0.266846	1
FAM111A	24	16	40	0.6	0.268187	1
PLXDC2	24	16	40	0.6	0.268187	1
RBMS1;MIR4785	24	16	40	0.6	0.268187	1
SDF4	24	16	40	0.6	0.268187	1
WIPF1	192	170	362	0.530387	0.269684	1
ABCA6;MIR4524A	56	44	100	0.56	0.271253	1
ATXN1	31	22	53	0.584906	0.271679	1
LHPP	31	22	53	0.584906	0.271679	1
NCOA2	31	22	53	0.584906	0.271679	1
COMT;MIR4761	115	98	213	0.539906	0.27291	1
CCDC88C	39	29	68	0.573529	0.27499	1
CNPY2;PAN2	39	29	68	0.573529	0.27499	1
LY86-AS1	39	29	68	0.573529	0.27499	1
METAP1D	39	29	68	0.573529	0.27499	1
AGMO	48	37	85	0.564706	0.277999	1
RPS6KA1;MIR1976	132	114	246	0.536585	0.27839	1
SV2B	79	65	144	0.548611	0.278615	1
ADCK1	25	17	42	0.595238	0.279956	1
IQCH-AS1	25	17	42	0.595238	0.279956	1
RTN4RL1	32	23	55	0.581818	0.28061	1
NAPA-AS1	19	12	31	0.612903	0.281042	1
XPO7	19	12	31	0.612903	0.281042	1
SLC39A1	49	38	87	0.563218	0.283607	1
EMP2	14	8	22	0.636364	0.286279	1
GALNT6	14	8	22	0.636364	0.286279	1
INADL	14	8	22	0.636364	0.286279	1
CTSH	94	79	173	0.543353	0.287118	1
ACSBG2	6	2	8	0.75	0.289062	1
ADAMTS9-AS2;MIR548A2	6	2	8	0.75	0.289062	1
ALK	6	2	8	0.75	0.289062	1
AP4B1	6	2	8	0.75	0.289062	1
APOC1	6	2	8	0.75	0.289062	1
ARHGEF39	6	2	8	0.75	0.289062	1
ARL6IP4	6	2	8	0.75	0.289062	1
ATP11B	6	2	8	0.75	0.289062	1
AVPR1B	6	2	8	0.75	0.289062	1
BET1L	6	2	8	0.75	0.289062	1
C14orf28	6	2	8	0.75	0.289062	1
C4orf45	6	2	8	0.75	0.289062	1
CACNB1	6	2	8	0.75	0.289062	1
CCDC144B	6	2	8	0.75	0.289062	1
CCNE2	6	2	8	0.75	0.289062	1
CDH8	6	2	8	0.75	0.289062	1
CHODL	6	2	8	0.75	0.289062	1
CRISPLD2	6	2	8	0.75	0.289062	1
DDX50	6	2	8	0.75	0.289062	1
DPP7	6	2	8	0.75	0.289062	1
ERCC6L2	6	2	8	0.75	0.289062	1
FBXL14	6	2	8	0.75	0.289062	1
FHOD3	6	2	8	0.75	0.289062	1
GATAD1	6	2	8	0.75	0.289062	1
GJA1	6	2	8	0.75	0.289062	1
IL18R1	6	2	8	0.75	0.289062	1
IMMP1L	6	2	8	0.75	0.289062	1
KIAA1967	6	2	8	0.75	0.289062	1
LOC100133957	6	2	8	0.75	0.289062	1
METTL21D	6	2	8	0.75	0.289062	1
NELF	6	2	8	0.75	0.289062	1
NOTCH1;MIR4673	6	2	8	0.75	0.289062	1
PHEX	6	2	8	0.75	0.289062	1
PKHD1	6	2	8	0.75	0.289062	1
PPP1R1B	6	2	8	0.75	0.289062	1
RCN3	6	2	8	0.75	0.289062	1
RTCA;MIR553	6	2	8	0.75	0.289062	1
SEMA3F	6	2	8	0.75	0.289062	1
SEMA4B	6	2	8	0.75	0.289062	1
TRIM44	6	2	8	0.75	0.289062	1
TRIM47	6	2	8	0.75	0.289062	1
TRIP13	6	2	8	0.75	0.289062	1
VRK1	6	2	8	0.75	0.289062	1
ZDHHC9	6	2	8	0.75	0.289062	1
ZNF460	6	2	8	0.75	0.289062	1
ZNF675	6	2	8	0.75	0.289062	1
PNPLA7	227	204	431	0.526682	0.289269	1
ERBB2IP	26	18	44	0.590909	0.291215	1
INTS6	26	18	44	0.590909	0.291215	1
LOC255512	26	18	44	0.590909	0.291215	1
RSAD2	83	69	152	0.546053	0.291654	1
GAB3	157	138	295	0.532203	0.294626	1
EFCAB5	42	32	74	0.567568	0.295413	1
NLRC4	20	13	33	0.606061	0.296206	1
PLXNA4	20	13	33	0.606061	0.296206	1
XPO6	20	13	33	0.606061	0.296206	1
MACF1;KIAA0754	142	124	266	0.533835	0.297243	1
SET	73	60	133	0.548872	0.298071	1
ACTR3B	10	5	15	0.666667	0.301758	1
APC	10	5	15	0.666667	0.301758	1
CLOCK	10	5	15	0.666667	0.301758	1
ESR2	10	5	15	0.666667	0.301758	1
FAM18B2-CDRT4;CDRT4;FAM18B2	10	5	15	0.666667	0.301758	1
FLNA	10	5	15	0.666667	0.301758	1
GRAMD1A	10	5	15	0.666667	0.301758	1
JAK2	10	5	15	0.666667	0.301758	1
KSR2	10	5	15	0.666667	0.301758	1
LAMP1	10	5	15	0.666667	0.301758	1
MFSD6	10	5	15	0.666667	0.301758	1
PAPOLA	10	5	15	0.666667	0.301758	1
PEBP4	10	5	15	0.666667	0.301758	1
PROSER1	10	5	15	0.666667	0.301758	1
TPTE2P5;SUGT1P3	10	5	15	0.666667	0.301758	1
XRRA1	10	5	15	0.666667	0.301758	1
ZBTB22	10	5	15	0.666667	0.301758	1
KDM4C	27	19	46	0.586957	0.301996	1
CAAP1	53	42	95	0.557895	0.304885	1
TMEM91	115	99	214	0.537383	0.305176	1
KRT8	35	26	61	0.57377	0.305677	1
NEDD4	35	26	61	0.57377	0.305677	1
STK32B	35	26	61	0.57377	0.305677	1
CDK19	15	9	24	0.625	0.307456	1
LRRK1	15	9	24	0.625	0.307456	1
NECAB3	15	9	24	0.625	0.307456	1
PAQR7	15	9	24	0.625	0.307456	1
PIP5K1B;FAM122A	15	9	24	0.625	0.307456	1
PTPRO	15	9	24	0.625	0.307456	1
SUGT1P1	15	9	24	0.625	0.307456	1
ZNF366	15	9	24	0.625	0.307456	1
ZNF804A	15	9	24	0.625	0.307456	1
HPS4	44	34	78	0.564103	0.308168	1
C3orf20	21	14	35	0.6	0.310505	1
CCDC48	21	14	35	0.6	0.310505	1
ZBTB7A	21	14	35	0.6	0.310505	1
PLEKHA5	36	27	63	0.571429	0.313503	1
LOC100216545	45	35	80	0.5625	0.314307	1
PXN	66	54	120	0.55	0.315303	1
CXorf38	78	65	143	0.545455	0.315625	1
FAM53B	91	77	168	0.541667	0.315875	1
FAR2	136	119	255	0.533333	0.316364	1
LOC344967	56	45	101	0.554455	0.319727	1
RWDD2B	29	21	50	0.58	0.322236	1
ZNF592	29	21	50	0.58	0.322236	1
FUT10	22	15	37	0.594595	0.324009	1
L2HGDH	22	15	37	0.594595	0.324009	1
SLC16A7	22	15	37	0.594595	0.324009	1
ZNF497	22	15	37	0.594595	0.324009	1
ADAR	16	10	26	0.615385	0.32694	1
CCNO	16	10	26	0.615385	0.32694	1
FAM54B	16	10	26	0.615385	0.32694	1
HIRIP3	16	10	26	0.615385	0.32694	1
SPNS2	16	10	26	0.615385	0.32694	1
VRK2	16	10	26	0.615385	0.32694	1
ARHGAP26	70	58	128	0.546875	0.330936	1
TACC1	48	38	86	0.55814	0.331834	1
AP5S1	11	6	17	0.647059	0.332306	1
DCUN1D3	11	6	17	0.647059	0.332306	1
EDC3	11	6	17	0.647059	0.332306	1
FAM63B	11	6	17	0.647059	0.332306	1
MAP2	11	6	17	0.647059	0.332306	1
TANK	11	6	17	0.647059	0.332306	1
TMEM154	11	6	17	0.647059	0.332306	1
FOXK2	71	59	130	0.546154	0.334688	1
HDAC9	39	30	69	0.565217	0.335558	1
MGST2	39	30	69	0.565217	0.335558	1
GTF2E2	23	16	39	0.589744	0.336784	1
MEGF10	60	49	109	0.550459	0.338185	1
PION	60	49	109	0.550459	0.338185	1
ICA1	31	23	54	0.574074	0.340891	1
PRDM2	31	23	54	0.574074	0.340891	1
CYTH4	116	101	217	0.534562	0.341937	1
ADC	40	31	71	0.56338	0.342471	1
HBEGF	40	31	71	0.56338	0.342471	1
VPS13B	61	50	111	0.54955	0.342581	1
ANKH;MIR4637	7	3	10	0.7	0.34375	1
ARHGAP42	7	3	10	0.7	0.34375	1
ATP2B3	7	3	10	0.7	0.34375	1
C11orf75	7	3	10	0.7	0.34375	1
CCDC122	7	3	10	0.7	0.34375	1
CCNG1	7	3	10	0.7	0.34375	1
CRELD1	7	3	10	0.7	0.34375	1
DAPK2	7	3	10	0.7	0.34375	1
DCTD	7	3	10	0.7	0.34375	1
EDA;MIR676	7	3	10	0.7	0.34375	1
EPDR1	7	3	10	0.7	0.34375	1
FAM120AOS	7	3	10	0.7	0.34375	1
GABRB1	7	3	10	0.7	0.34375	1
GNA14	7	3	10	0.7	0.34375	1
GPR108	7	3	10	0.7	0.34375	1
IL17RC	7	3	10	0.7	0.34375	1
ITPKA	7	3	10	0.7	0.34375	1
LINC00176	7	3	10	0.7	0.34375	1
LOC100129961	7	3	10	0.7	0.34375	1
LOC256021;BTG1	7	3	10	0.7	0.34375	1
LONRF3	7	3	10	0.7	0.34375	1
MAFF	7	3	10	0.7	0.34375	1
MAP3K4	7	3	10	0.7	0.34375	1
MAPKAPK5	7	3	10	0.7	0.34375	1
MAST1	7	3	10	0.7	0.34375	1
MYO6	7	3	10	0.7	0.34375	1
NPEPPS	7	3	10	0.7	0.34375	1
PEX11B	7	3	10	0.7	0.34375	1
PEX6	7	3	10	0.7	0.34375	1
POLR3A	7	3	10	0.7	0.34375	1
PPP1R13L	7	3	10	0.7	0.34375	1
PTGR1	7	3	10	0.7	0.34375	1
SIRT3	7	3	10	0.7	0.34375	1
SLC16A10	7	3	10	0.7	0.34375	1
SMARCAD1	7	3	10	0.7	0.34375	1
STAR	7	3	10	0.7	0.34375	1
SUV39H2	7	3	10	0.7	0.34375	1
TBX20	7	3	10	0.7	0.34375	1
TEX11	7	3	10	0.7	0.34375	1
TP53INP2	7	3	10	0.7	0.34375	1
TRIM28	7	3	10	0.7	0.34375	1
TSNAXIP1	7	3	10	0.7	0.34375	1
YIF1A	7	3	10	0.7	0.34375	1
ZDHHC2	7	3	10	0.7	0.34375	1
ZNF524	7	3	10	0.7	0.34375	1
DPEP2	17	11	28	0.607143	0.344928	1
LOC100652772	17	11	28	0.607143	0.344928	1
MBOAT7	17	11	28	0.607143	0.344928	1
MEGF6;MIR551A	17	11	28	0.607143	0.344928	1
PIAS2	17	11	28	0.607143	0.344928	1
INPP4A	62	51	113	0.548673	0.346893	1
MAB21L1;MIR548F5;DCLK1	62	51	113	0.548673	0.346893	1
NREP	51	41	92	0.554348	0.348141	1
STXBP5-AS1	24	17	41	0.585366	0.348889	1
STARD13	219	199	418	0.523923	0.352736	1
MAST4	42	33	75	0.56	0.355699	1
MEIS2	42	33	75	0.56	0.355699	1
ARMC6	12	7	19	0.631579	0.359283	1
C4orf32	12	7	19	0.631579	0.359283	1
CD48	12	7	19	0.631579	0.359283	1
GNAI1	12	7	19	0.631579	0.359283	1
HSPA4L	12	7	19	0.631579	0.359283	1
JAK1	12	7	19	0.631579	0.359283	1
KHDC1;C6orf147	12	7	19	0.631579	0.359283	1
LINC00462	12	7	19	0.631579	0.359283	1
NEK9	12	7	19	0.631579	0.359283	1
NRP1	12	7	19	0.631579	0.359283	1
POLI	12	7	19	0.631579	0.359283	1
SPTBN4	12	7	19	0.631579	0.359283	1
TMEM220;MAGOH2	12	7	19	0.631579	0.359283	1
ZC3H3	12	7	19	0.631579	0.359283	1
ZNF182	12	7	19	0.631579	0.359283	1
GAB1	25	18	43	0.581395	0.360378	1
SLFN11	25	18	43	0.581395	0.360378	1
UBE2J1	25	18	43	0.581395	0.360378	1
CTNND2	18	12	30	0.6	0.361595	1
GPRC5C	18	12	30	0.6	0.361595	1
MAP4K4	18	12	30	0.6	0.361595	1
PEX2	18	12	30	0.6	0.361595	1
WDR17	18	12	30	0.6	0.361595	1
CDKL4	54	44	98	0.55102	0.363354	1
LOC100506421	54	44	98	0.55102	0.363354	1
KDM2A	34	26	60	0.566667	0.366294	1
SYNJ2;SYNJ2-IT1	34	26	60	0.566667	0.366294	1
FOXN3	210	191	401	0.523691	0.368738	1
DALRD3;MIR425;MIR191	26	19	45	0.577778	0.371298	1
HEATR5A	26	19	45	0.577778	0.371298	1
PCED1B-AS1	26	19	45	0.577778	0.371298	1
CCDC170	113	99	212	0.533019	0.37198	1
MPZL3	97	84	181	0.535912	0.372465	1
RAPGEF1	56	46	102	0.54902	0.372944	1
FLJ42709	35	27	62	0.564516	0.374152	1
INTS8	35	27	62	0.564516	0.374152	1
LOC100506190	45	36	81	0.555556	0.374174	1
ADAMTS10	4	1	5	0.8	0.375	1
ANKRD20A5P	4	1	5	0.8	0.375	1
ANO9	4	1	5	0.8	0.375	1
APLP2	4	1	5	0.8	0.375	1
ARHGAP11A	4	1	5	0.8	0.375	1
BCDIN3D	4	1	5	0.8	0.375	1
C14orf101	4	1	5	0.8	0.375	1
C9orf64	4	1	5	0.8	0.375	1
CDKN2AIPNL	4	1	5	0.8	0.375	1
CELF5	4	1	5	0.8	0.375	1
CEP164	4	1	5	0.8	0.375	1
CHD1	4	1	5	0.8	0.375	1
CIB1	4	1	5	0.8	0.375	1
CIDECP	4	1	5	0.8	0.375	1
CSDA	4	1	5	0.8	0.375	1
DHRS11	4	1	5	0.8	0.375	1
DNAJC15	4	1	5	0.8	0.375	1
DNASE2	4	1	5	0.8	0.375	1
E2F7	4	1	5	0.8	0.375	1
EMC2	4	1	5	0.8	0.375	1
ENKD1	4	1	5	0.8	0.375	1
EVC	4	1	5	0.8	0.375	1
EXOG	4	1	5	0.8	0.375	1
FA2H	4	1	5	0.8	0.375	1
FAM102A	4	1	5	0.8	0.375	1
FBXO8	4	1	5	0.8	0.375	1
FCRLB	4	1	5	0.8	0.375	1
GOLGA8A;MIR1233-1;MIR1233-2	4	1	5	0.8	0.375	1
GPR157	4	1	5	0.8	0.375	1
GYG1	4	1	5	0.8	0.375	1
IGHMBP2	4	1	5	0.8	0.375	1
ING2	4	1	5	0.8	0.375	1
KIFAP3	4	1	5	0.8	0.375	1
KLHL7	4	1	5	0.8	0.375	1
LINC00379	4	1	5	0.8	0.375	1
LIPI	4	1	5	0.8	0.375	1
LOC100130476	4	1	5	0.8	0.375	1
LOC150568	4	1	5	0.8	0.375	1
LOC284751	4	1	5	0.8	0.375	1
LOC645206	4	1	5	0.8	0.375	1
LRRC69;MIR4661	4	1	5	0.8	0.375	1
MESP1	4	1	5	0.8	0.375	1
MTMR10	4	1	5	0.8	0.375	1
MX1	4	1	5	0.8	0.375	1
NDST2	4	1	5	0.8	0.375	1
NFKB2	4	1	5	0.8	0.375	1
OLFML2A	4	1	5	0.8	0.375	1
PAX8	4	1	5	0.8	0.375	1
PDLIM1	4	1	5	0.8	0.375	1
PEX1	4	1	5	0.8	0.375	1
PIGZ	4	1	5	0.8	0.375	1
PITHD1	4	1	5	0.8	0.375	1
PLA2G16	4	1	5	0.8	0.375	1
PLEK2	4	1	5	0.8	0.375	1
PPIL6	4	1	5	0.8	0.375	1
PRICKLE4	4	1	5	0.8	0.375	1
RPGRIP1L	4	1	5	0.8	0.375	1
RPL26L1	4	1	5	0.8	0.375	1
S100A2	4	1	5	0.8	0.375	1
SAPCD2	4	1	5	0.8	0.375	1
SENP8	4	1	5	0.8	0.375	1
SEPN1	4	1	5	0.8	0.375	1
SHISA6	4	1	5	0.8	0.375	1
SIAE	4	1	5	0.8	0.375	1
SLC22A5	4	1	5	0.8	0.375	1
SLC26A8	4	1	5	0.8	0.375	1
SLC2A11	4	1	5	0.8	0.375	1
SLC5A4	4	1	5	0.8	0.375	1
STK32C	4	1	5	0.8	0.375	1
STXBP2	4	1	5	0.8	0.375	1
TMEM106A	4	1	5	0.8	0.375	1
TMEM183A;TMEM183B	4	1	5	0.8	0.375	1
TMEM184B	4	1	5	0.8	0.375	1
TMOD3	4	1	5	0.8	0.375	1
TMUB1	4	1	5	0.8	0.375	1
TYRO3	4	1	5	0.8	0.375	1
UNC5C	4	1	5	0.8	0.375	1
UPP1	4	1	5	0.8	0.375	1
WDR26;MIR4742	4	1	5	0.8	0.375	1
YAP1	4	1	5	0.8	0.375	1
ZFP36L2	4	1	5	0.8	0.375	1
ZNF275	4	1	5	0.8	0.375	1
ZNF333	4	1	5	0.8	0.375	1
ZNF684	4	1	5	0.8	0.375	1
ZNF77	4	1	5	0.8	0.375	1
ZNF786	4	1	5	0.8	0.375	1
ZNF841	4	1	5	0.8	0.375	1
ZSWIM4	4	1	5	0.8	0.375	1
RASAL2	83	71	154	0.538961	0.375457	1
CADM2;MIR5688	19	13	32	0.59375	0.377086	1
FAM122C	19	13	32	0.59375	0.377086	1
FHAD1	19	13	32	0.59375	0.377086	1
LOC100130231	19	13	32	0.59375	0.377086	1
SAMD12	19	13	32	0.59375	0.377086	1
C7orf50;MIR339	85	73	158	0.537975	0.381573	1
DPYD	36	28	64	0.5625	0.381733	1
CISD2	13	8	21	0.619048	0.38331	1
EDIL3	13	8	21	0.619048	0.38331	1
ETNK1	13	8	21	0.619048	0.38331	1
GNG4	13	8	21	0.619048	0.38331	1
PITPNB	13	8	21	0.619048	0.38331	1
RNF38	13	8	21	0.619048	0.38331	1
SCARB1	13	8	21	0.619048	0.38331	1
TMEM134	13	8	21	0.619048	0.38331	1
TRIM37	13	8	21	0.619048	0.38331	1
TSHZ1	47	38	85	0.552941	0.385669	1
ACAD11;NPHP3-ACAD11;NPHP3	8	4	12	0.666667	0.387695	1
ACADM	8	4	12	0.666667	0.387695	1
BAIAP2L1	8	4	12	0.666667	0.387695	1
C6orf108	8	4	12	0.666667	0.387695	1
CD8B	8	4	12	0.666667	0.387695	1
DNAJC25-GNG10;DNAJC25;GNG10	8	4	12	0.666667	0.387695	1
DPF2	8	4	12	0.666667	0.387695	1
EIF4E2	8	4	12	0.666667	0.387695	1
FHL1	8	4	12	0.666667	0.387695	1
FOPNL	8	4	12	0.666667	0.387695	1
HPN	8	4	12	0.666667	0.387695	1
ITGA7	8	4	12	0.666667	0.387695	1
LETMD1	8	4	12	0.666667	0.387695	1
LOC100506054	8	4	12	0.666667	0.387695	1
MSH3	8	4	12	0.666667	0.387695	1
MTUS1	8	4	12	0.666667	0.387695	1
MTX1	8	4	12	0.666667	0.387695	1
MYPOP	8	4	12	0.666667	0.387695	1
N4BP1	8	4	12	0.666667	0.387695	1
NMT2;LOC100192204	8	4	12	0.666667	0.387695	1
NUP210L	8	4	12	0.666667	0.387695	1
PGAP3	8	4	12	0.666667	0.387695	1
PITPNA	8	4	12	0.666667	0.387695	1
PSTPIP1	8	4	12	0.666667	0.387695	1
SRR	8	4	12	0.666667	0.387695	1
SSR2	8	4	12	0.666667	0.387695	1
STRADB	8	4	12	0.666667	0.387695	1
TCTEX1D4	8	4	12	0.666667	0.387695	1
THAP5	8	4	12	0.666667	0.387695	1
TMPO-AS1	8	4	12	0.666667	0.387695	1
TRAF4	8	4	12	0.666667	0.387695	1
UTP23	8	4	12	0.666667	0.387695	1
VAPB	8	4	12	0.666667	0.387695	1
ZNF638	8	4	12	0.666667	0.387695	1
EPB41L2	37	29	66	0.560606	0.389052	1
LAMP2	37	29	66	0.560606	0.389052	1
RASIP1	37	29	66	0.560606	0.389052	1
SELPLG	140	125	265	0.528302	0.389821	1
HOOK3	20	14	34	0.588235	0.391528	1
NSMCE2	20	14	34	0.588235	0.391528	1
IGDCC4	28	21	49	0.571429	0.391603	1
NEK4	28	21	49	0.571429	0.391603	1
SMAD7	28	21	49	0.571429	0.391603	1
IRF5	75	64	139	0.539568	0.396415	1
PHACTR4	50	41	91	0.549451	0.401813	1
TRIM22	50	41	91	0.549451	0.401813	1
RILPL2	39	31	70	0.557143	0.402963	1
DCTPP1	14	9	23	0.608696	0.404873	1
FBXO42	14	9	23	0.608696	0.404873	1
FRAT2	14	9	23	0.608696	0.404873	1
IQCK	14	9	23	0.608696	0.404873	1
JAG1	14	9	23	0.608696	0.404873	1
PARD3	14	9	23	0.608696	0.404873	1
RFXANK	14	9	23	0.608696	0.404873	1
SOGA2	14	9	23	0.608696	0.404873	1
AMPD3	21	15	36	0.583333	0.405032	1
NOXRED1	21	15	36	0.583333	0.405032	1
SNX17	21	15	36	0.583333	0.405032	1
TARBP2	21	15	36	0.583333	0.405032	1
TFPI	21	15	36	0.583333	0.405032	1
TGS1	21	15	36	0.583333	0.405032	1
LINC00649	78	67	145	0.537931	0.406368	1
TTC9	112	99	211	0.530806	0.408799	1
MCM4	40	32	72	0.555556	0.409579	1
NEK11	40	32	72	0.555556	0.409579	1
GCNT2	95	83	178	0.533708	0.409736	1
EMP3	30	23	53	0.566038	0.410103	1
GFOD1	30	23	53	0.566038	0.410103	1
PPRC1	30	23	53	0.566038	0.410103	1
ARMC9;MIR4777	22	16	38	0.578947	0.417692	1
GOLPH3	22	16	38	0.578947	0.417692	1
N4BP2L1	22	16	38	0.578947	0.417692	1
RAP1A	22	16	38	0.578947	0.417692	1
RASGRP2	22	16	38	0.578947	0.417692	1
STAT6	22	16	38	0.578947	0.417692	1
ZNF185	22	16	38	0.578947	0.417692	1
ATG16L2	31	24	55	0.563636	0.418754	1
KLF7;MIR2355	42	34	76	0.552632	0.422191	1
LOC100130581	42	34	76	0.552632	0.422191	1
NFIB	42	34	76	0.552632	0.422191	1
ATF3	9	5	14	0.642857	0.42395	1
CLK4	9	5	14	0.642857	0.42395	1
EIF2C4	9	5	14	0.642857	0.42395	1
FGD2	9	5	14	0.642857	0.42395	1
GALNT14	9	5	14	0.642857	0.42395	1
IFIH1	9	5	14	0.642857	0.42395	1
LOC100507053	9	5	14	0.642857	0.42395	1
LOC100507299	9	5	14	0.642857	0.42395	1
LOC153684	9	5	14	0.642857	0.42395	1
LRRC16A	9	5	14	0.642857	0.42395	1
MYO3B	9	5	14	0.642857	0.42395	1
PAK1	9	5	14	0.642857	0.42395	1
PLAT	9	5	14	0.642857	0.42395	1
PLEKHG4	9	5	14	0.642857	0.42395	1
PLOD3	9	5	14	0.642857	0.42395	1
PRR13	9	5	14	0.642857	0.42395	1
SLCO4A1	9	5	14	0.642857	0.42395	1
SOCS6	9	5	14	0.642857	0.42395	1
TRIM16	9	5	14	0.642857	0.42395	1
TWSG1	9	5	14	0.642857	0.42395	1
ZNF621	9	5	14	0.642857	0.42395	1
ANKHD1;ANKHD1-EIF4EBP3;EIF4EBP3	15	10	25	0.6	0.424356	1
CCDC25	15	10	25	0.6	0.424356	1
E2F2	15	10	25	0.6	0.424356	1
FLJ39653	15	10	25	0.6	0.424356	1
HDHD1	15	10	25	0.6	0.424356	1
HM13;PSIMCT-1	15	10	25	0.6	0.424356	1
NCK1	15	10	25	0.6	0.424356	1
POLR3D	15	10	25	0.6	0.424356	1
TUBB3	15	10	25	0.6	0.424356	1
WWP2;MIR140	15	10	25	0.6	0.424356	1
DOCK3	32	25	57	0.561404	0.427043	1
TRAF3IP2-AS1	32	25	57	0.561404	0.427043	1
SEC22C	23	17	40	0.575	0.429591	1
SEMA3A	23	17	40	0.575	0.429591	1
NKIRAS2	56	47	103	0.543689	0.430689	1
PIP5K1C	44	36	80	0.55	0.434042	1
LTBP4	33	26	59	0.559322	0.434993	1
CLEC2B	58	49	107	0.542056	0.43944	1
RAB21	58	49	107	0.542056	0.43944	1
MYO1G	45	37	82	0.54878	0.439705	1
ATP6V1B2	24	18	42	0.571429	0.440799	1
BRWD3	24	18	42	0.571429	0.440799	1
IFNAR2	24	18	42	0.571429	0.440799	1
LOC284998	24	18	42	0.571429	0.440799	1
AAK1;SNORA36C	16	11	27	0.592593	0.442068	1
ACCS	16	11	27	0.592593	0.442068	1
ATXN2L	16	11	27	0.592593	0.442068	1
MARK3	16	11	27	0.592593	0.442068	1
RP2	16	11	27	0.592593	0.442068	1
WDR53	16	11	27	0.592593	0.442068	1
PPCDC	150	136	286	0.524476	0.442123	1
CACNA1C;CACNA1C-IT3	177	162	339	0.522124	0.447078	1
MAPK10	60	51	111	0.540541	0.447806	1
CDH23	93	82	175	0.531429	0.449786	1
PINX1;MIR1322	47	39	86	0.546512	0.450548	1
ARID5B;MIR548AV	25	19	44	0.568182	0.451381	1
CGGBP1	25	19	44	0.568182	0.451381	1
GRB10	25	19	44	0.568182	0.451381	1
TMCC2	25	19	44	0.568182	0.451381	1
ABAT	5	2	7	0.714286	0.453125	1
ABI3	5	2	7	0.714286	0.453125	1
ACBD3	5	2	7	0.714286	0.453125	1
AOX2P	5	2	7	0.714286	0.453125	1
AP3D1	5	2	7	0.714286	0.453125	1
BBS10	5	2	7	0.714286	0.453125	1
BRAP	5	2	7	0.714286	0.453125	1
C3orf43	5	2	7	0.714286	0.453125	1
C6orf141	5	2	7	0.714286	0.453125	1
CA2	5	2	7	0.714286	0.453125	1
CACHD1;MIR4794	5	2	7	0.714286	0.453125	1
CACNA1B	5	2	7	0.714286	0.453125	1
CCDC107	5	2	7	0.714286	0.453125	1
CCDC125	5	2	7	0.714286	0.453125	1
CCDC176	5	2	7	0.714286	0.453125	1
CCNL1	5	2	7	0.714286	0.453125	1
CFL1P1	5	2	7	0.714286	0.453125	1
CHCHD10	5	2	7	0.714286	0.453125	1
CLCC1	5	2	7	0.714286	0.453125	1
CREBL2	5	2	7	0.714286	0.453125	1
CRYBA4	5	2	7	0.714286	0.453125	1
CSGALNACT1	5	2	7	0.714286	0.453125	1
DNAJC28	5	2	7	0.714286	0.453125	1
DRAM2	5	2	7	0.714286	0.453125	1
DZIP1L	5	2	7	0.714286	0.453125	1
EFHA2	5	2	7	0.714286	0.453125	1
FAM180B	5	2	7	0.714286	0.453125	1
FAM3A	5	2	7	0.714286	0.453125	1
GCC2	5	2	7	0.714286	0.453125	1
HMGB2	5	2	7	0.714286	0.453125	1
IDH1	5	2	7	0.714286	0.453125	1
IFT46	5	2	7	0.714286	0.453125	1
IGFBP2	5	2	7	0.714286	0.453125	1
INMT-FAM188B;INMT;FAM188B	5	2	7	0.714286	0.453125	1
ITGB4	5	2	7	0.714286	0.453125	1
KCTD15	5	2	7	0.714286	0.453125	1
KIAA0226L	5	2	7	0.714286	0.453125	1
LINC00240	5	2	7	0.714286	0.453125	1
LOC100130557	5	2	7	0.714286	0.453125	1
LY6E	5	2	7	0.714286	0.453125	1
MMP28	5	2	7	0.714286	0.453125	1
MYH10	5	2	7	0.714286	0.453125	1
NAV3	5	2	7	0.714286	0.453125	1
NCEH1	5	2	7	0.714286	0.453125	1
ODC1;SNORA80B	5	2	7	0.714286	0.453125	1
OSTCP1	5	2	7	0.714286	0.453125	1
P2RX4	5	2	7	0.714286	0.453125	1
PAQR5	5	2	7	0.714286	0.453125	1
PCGF3	5	2	7	0.714286	0.453125	1
PDIK1L	5	2	7	0.714286	0.453125	1
PODXL	5	2	7	0.714286	0.453125	1
PPIL4	5	2	7	0.714286	0.453125	1
RAP2B	5	2	7	0.714286	0.453125	1
RNF11	5	2	7	0.714286	0.453125	1
SLC41A3	5	2	7	0.714286	0.453125	1
SMPD4	5	2	7	0.714286	0.453125	1
SORCS3	5	2	7	0.714286	0.453125	1
SPHK1	5	2	7	0.714286	0.453125	1
ST6GALNAC6	5	2	7	0.714286	0.453125	1
SUV420H1	5	2	7	0.714286	0.453125	1
SUV420H2	5	2	7	0.714286	0.453125	1
TG	5	2	7	0.714286	0.453125	1
TLL2	5	2	7	0.714286	0.453125	1
TMEM221	5	2	7	0.714286	0.453125	1
TMEM223	5	2	7	0.714286	0.453125	1
TNKS2	5	2	7	0.714286	0.453125	1
TRIM25;MIR3614	5	2	7	0.714286	0.453125	1
UGDH	5	2	7	0.714286	0.453125	1
UQCRB	5	2	7	0.714286	0.453125	1
USP43	5	2	7	0.714286	0.453125	1
VEZF1	5	2	7	0.714286	0.453125	1
WDR5B	5	2	7	0.714286	0.453125	1
WDR85	5	2	7	0.714286	0.453125	1
ZBBX	5	2	7	0.714286	0.453125	1
ZNF26	5	2	7	0.714286	0.453125	1
ZNF296	5	2	7	0.714286	0.453125	1
ZNF608	5	2	7	0.714286	0.453125	1
ADAMTSL4;MIR4257	10	6	16	0.625	0.454498	1
ARHGEF18	10	6	16	0.625	0.454498	1
C9orf156	10	6	16	0.625	0.454498	1
DUSP2	10	6	16	0.625	0.454498	1
GXYLT1	10	6	16	0.625	0.454498	1
HIVEP2	10	6	16	0.625	0.454498	1
MAP3K14	10	6	16	0.625	0.454498	1
MOB3B	10	6	16	0.625	0.454498	1
NPAS3	10	6	16	0.625	0.454498	1
NRSN2	10	6	16	0.625	0.454498	1
NXPE3;NFKBIZ	10	6	16	0.625	0.454498	1
PARD3B	10	6	16	0.625	0.454498	1
PI4K2B	10	6	16	0.625	0.454498	1
RGS7	10	6	16	0.625	0.454498	1
RHPN2	10	6	16	0.625	0.454498	1
RYR1	10	6	16	0.625	0.454498	1
SLC39A14	10	6	16	0.625	0.454498	1
USP49	10	6	16	0.625	0.454498	1
ZNF846	10	6	16	0.625	0.454498	1
SSH1	48	40	88	0.545455	0.455741	1
RASA3	78	68	146	0.534247	0.456482	1
NHSL1;MIR3145	36	29	65	0.553846	0.457021	1
SNX10	36	29	65	0.553846	0.457021	1
CD302;LY75-CD302;LY75	17	12	29	0.586207	0.458258	1
LAPTM4A	17	12	29	0.586207	0.458258	1
LINC00324	17	12	29	0.586207	0.458258	1
NYX	17	12	29	0.586207	0.458258	1
TRIM14	17	12	29	0.586207	0.458258	1
OIP5-AS1	26	20	46	0.565217	0.461391	1
P4HTM	26	20	46	0.565217	0.461391	1
NFIC	64	55	119	0.537815	0.463488	1
FAM69B	37	30	67	0.552239	0.463818	1
SLMO1	65	56	121	0.53719	0.467207	1
EPS8	144	131	275	0.523636	0.469359	1
DDHD1	38	31	69	0.550725	0.470369	1
EEF2K	27	21	48	0.5625	0.470879	1
TRIM8	27	21	48	0.5625	0.470879	1
CAMK1D;MIR4480	18	13	31	0.580645	0.47313	1
CYB5D2	18	13	31	0.580645	0.47313	1
KALRN;MIR5002	18	13	31	0.580645	0.47313	1
MPI	18	13	31	0.580645	0.47313	1
N4BP3	18	13	31	0.580645	0.47313	1
SLC7A6	85	75	160	0.53125	0.476882	1
PIGP	28	22	50	0.56	0.479888	1
ARHGEF9	11	7	18	0.611111	0.480682	1
CD247	11	7	18	0.611111	0.480682	1
CRTC1	11	7	18	0.611111	0.480682	1
EMBP1	11	7	18	0.611111	0.480682	1
HSPBAP1	11	7	18	0.611111	0.480682	1
IKBIP	11	7	18	0.611111	0.480682	1
IVD	11	7	18	0.611111	0.480682	1
LOC100287015	11	7	18	0.611111	0.480682	1
LOC285972	11	7	18	0.611111	0.480682	1
LOC439949	11	7	18	0.611111	0.480682	1
METTL4	11	7	18	0.611111	0.480682	1
MRM1	11	7	18	0.611111	0.480682	1
MRPS24;URGCP-MRPS24;URGCP	11	7	18	0.611111	0.480682	1
SGPP1	11	7	18	0.611111	0.480682	1
SLC29A1	11	7	18	0.611111	0.480682	1
VAMP5	11	7	18	0.611111	0.480682	1
ABTB2	19	14	33	0.575758	0.48685	1
FAM188A	19	14	33	0.575758	0.48685	1
TET1	19	14	33	0.575758	0.48685	1
ZFYVE9	19	14	33	0.575758	0.48685	1
GPR97	156	143	299	0.521739	0.48776	1
LOC100289341	29	23	52	0.557692	0.488456	1
SFMBT1	29	23	52	0.557692	0.488456	1
SPEF2	29	23	52	0.557692	0.488456	1
CALN1	41	34	75	0.546667	0.488683	1
HDAC4;MIR4440;MIR4441;MGC16025;MIR2467	41	34	75	0.546667	0.488683	1
FNBP1	159	146	305	0.521311	0.492071	1
LOC100132356	42	35	77	0.545455	0.494382	1
MID1IP1	42	35	77	0.545455	0.494382	1
P2RX7	20	15	35	0.571429	0.49956	1
SCAF11	20	15	35	0.571429	0.49956	1
HOMER2	43	36	79	0.544304	0.499897	1
ABCA2	2	0	2	1	0.5	1
ABCC8	2	0	2	1	0.5	1
ACADS	2	0	2	1	0.5	1
ADAL	2	0	2	1	0.5	1
ADAM29	2	0	2	1	0.5	1
ADARB1	2	0	2	1	0.5	1
ADCK5	2	0	2	1	0.5	1
ADCY5	2	0	2	1	0.5	1
ADCY7	2	0	2	1	0.5	1
AHR	2	0	2	1	0.5	1
AIFM3	2	0	2	1	0.5	1
AIPL1	2	0	2	1	0.5	1
ALDH1L1	2	0	2	1	0.5	1
ANKDD1A	2	0	2	1	0.5	1
ANKRD34B	2	0	2	1	0.5	1
ANKRD45	2	0	2	1	0.5	1
ANXA9	2	0	2	1	0.5	1
AP3B2	2	0	2	1	0.5	1
APLN	2	0	2	1	0.5	1
APOBEC3G	2	0	2	1	0.5	1
APOC1P1	2	0	2	1	0.5	1
ARL1	2	0	2	1	0.5	1
ARSE	2	0	2	1	0.5	1
ASB4	2	0	2	1	0.5	1
ASGR1	2	0	2	1	0.5	1
ASPDH	2	0	2	1	0.5	1
ASPSCR1	2	0	2	1	0.5	1
ATG4A	2	0	2	1	0.5	1
ATP8B5P	2	0	2	1	0.5	1
BAIAP2L2	2	0	2	1	0.5	1
C10orf90	2	0	2	1	0.5	1
C11orf16	2	0	2	1	0.5	1
C14orf1	2	0	2	1	0.5	1
C16orf95	2	0	2	1	0.5	1
C17orf96	2	0	2	1	0.5	1
C1orf101	2	0	2	1	0.5	1
C1orf141	2	0	2	1	0.5	1
C20orf118	2	0	2	1	0.5	1
C22orf46	2	0	2	1	0.5	1
C3orf33	2	0	2	1	0.5	1
C5orf47	2	0	2	1	0.5	1
C5orf64	2	0	2	1	0.5	1
C8orf46	2	0	2	1	0.5	1
CA1	2	0	2	1	0.5	1
CA14	2	0	2	1	0.5	1
CAMSAP2	2	0	2	1	0.5	1
CAPN7	2	0	2	1	0.5	1
CASKIN2	2	0	2	1	0.5	1
CBWD1	2	0	2	1	0.5	1
CBX7	2	0	2	1	0.5	1
CCDC108	2	0	2	1	0.5	1
CCDC11	2	0	2	1	0.5	1
CCDC24	2	0	2	1	0.5	1
CCDC34	2	0	2	1	0.5	1
CCDC60	2	0	2	1	0.5	1
CCDC64B	2	0	2	1	0.5	1
CCNG2	2	0	2	1	0.5	1
CD6	2	0	2	1	0.5	1
CDC23	2	0	2	1	0.5	1
CDC42EP2	2	0	2	1	0.5	1
CDKN3	2	0	2	1	0.5	1
CEACAM6	2	0	2	1	0.5	1
CENPE	2	0	2	1	0.5	1
CERCAM	2	0	2	1	0.5	1
CHN2	2	0	2	1	0.5	1
CHRDL2;MIR4696	2	0	2	1	0.5	1
CLCA4	2	0	2	1	0.5	1
CLDN19	2	0	2	1	0.5	1
CLEC9A	2	0	2	1	0.5	1
CLSTN2	2	0	2	1	0.5	1
CNKSR1	2	0	2	1	0.5	1
COBL	2	0	2	1	0.5	1
COL12A1	2	0	2	1	0.5	1
COL28A1	2	0	2	1	0.5	1
COL6A5	2	0	2	1	0.5	1
CPA3	2	0	2	1	0.5	1
CSF1	2	0	2	1	0.5	1
CXorf40A	2	0	2	1	0.5	1
CXorf59	2	0	2	1	0.5	1
CXorf69	2	0	2	1	0.5	1
CYB5RL	2	0	2	1	0.5	1
CYP2F1	2	0	2	1	0.5	1
D21S2088E	2	0	2	1	0.5	1
DDTL	2	0	2	1	0.5	1
DEF8	2	0	2	1	0.5	1
DEFB104B;DEFB104A	2	0	2	1	0.5	1
DGAT2	2	0	2	1	0.5	1
DHX32	2	0	2	1	0.5	1
DLEC1	2	0	2	1	0.5	1
DLL1	2	0	2	1	0.5	1
DPYS	2	0	2	1	0.5	1
DSG1	2	0	2	1	0.5	1
DVL3	2	0	2	1	0.5	1
DYTN	2	0	2	1	0.5	1
EFCAB9	2	0	2	1	0.5	1
EFNA4	2	0	2	1	0.5	1
EIF3A;SNORA19	2	0	2	1	0.5	1
ELMOD1;LOC643923	2	0	2	1	0.5	1
EPHA10	2	0	2	1	0.5	1
EPHA4	2	0	2	1	0.5	1
EPHX3	2	0	2	1	0.5	1
EPSTI1	2	0	2	1	0.5	1
ETV3	2	0	2	1	0.5	1
F10	2	0	2	1	0.5	1
FADS6	2	0	2	1	0.5	1
FAHD1	2	0	2	1	0.5	1
FAM156A;FAM156B	2	0	2	1	0.5	1
FAM173A	2	0	2	1	0.5	1
FAM221A	2	0	2	1	0.5	1
FANCE	2	0	2	1	0.5	1
FAXC	2	0	2	1	0.5	1
FBXO17	2	0	2	1	0.5	1
FBXO27	2	0	2	1	0.5	1
FCGRT	2	0	2	1	0.5	1
FCRL2	2	0	2	1	0.5	1
FERMT2	2	0	2	1	0.5	1
FGFR2	2	0	2	1	0.5	1
FIBCD1	2	0	2	1	0.5	1
FJX1	2	0	2	1	0.5	1
FLJ35024	2	0	2	1	0.5	1
FLJ46906	2	0	2	1	0.5	1
FLVCR1-AS1	2	0	2	1	0.5	1
FMO6P	2	0	2	1	0.5	1
FOXD1	2	0	2	1	0.5	1
GALNT1	2	0	2	1	0.5	1
GAS6	2	0	2	1	0.5	1
GBA3	2	0	2	1	0.5	1
GCDH	2	0	2	1	0.5	1
GFER	2	0	2	1	0.5	1
GFM1	2	0	2	1	0.5	1
GINM1	2	0	2	1	0.5	1
GLTP	2	0	2	1	0.5	1
GNG5	2	0	2	1	0.5	1
GPR139	2	0	2	1	0.5	1
GRIN3A;PPP3R2	2	0	2	1	0.5	1
GRM4	2	0	2	1	0.5	1
GSTM4	2	0	2	1	0.5	1
GZMA	2	0	2	1	0.5	1
H2AFX	2	0	2	1	0.5	1
HERC2P2	2	0	2	1	0.5	1
HERC2P9	2	0	2	1	0.5	1
HES2	2	0	2	1	0.5	1
HIF1AN	2	0	2	1	0.5	1
HIF3A	2	0	2	1	0.5	1
HIST1H2BF	2	0	2	1	0.5	1
HIST1H4H	2	0	2	1	0.5	1
HLA-DRA	2	0	2	1	0.5	1
HMGB3	2	0	2	1	0.5	1
HNF1B	2	0	2	1	0.5	1
HOXC8	2	0	2	1	0.5	1
HRK	2	0	2	1	0.5	1
HSPA12A	2	0	2	1	0.5	1
HSPB11	2	0	2	1	0.5	1
HTR3B	2	0	2	1	0.5	1
IGLON5	2	0	2	1	0.5	1
IL12A	2	0	2	1	0.5	1
IL26	2	0	2	1	0.5	1
INPPL1	2	0	2	1	0.5	1
IPO13	2	0	2	1	0.5	1
ITGA10	2	0	2	1	0.5	1
ITGAX	2	0	2	1	0.5	1
JAKMIP2	2	0	2	1	0.5	1
JOSD2	2	0	2	1	0.5	1
JPH3	2	0	2	1	0.5	1
KCNH4	2	0	2	1	0.5	1
KCNK1;MIR4427	2	0	2	1	0.5	1
KCNN2	2	0	2	1	0.5	1
KDELR3	2	0	2	1	0.5	1
KIR2DS4	2	0	2	1	0.5	1
KLC2	2	0	2	1	0.5	1
KLHDC8B	2	0	2	1	0.5	1
KLHL31	2	0	2	1	0.5	1
KLHL32	2	0	2	1	0.5	1
KLRG2	2	0	2	1	0.5	1
KRBA2	2	0	2	1	0.5	1
LAMA5;MIR4758	2	0	2	1	0.5	1
LAMC3	2	0	2	1	0.5	1
LCAT;SLC12A4	2	0	2	1	0.5	1
LDOC1	2	0	2	1	0.5	1
LGI1	2	0	2	1	0.5	1
LGR6	2	0	2	1	0.5	1
LINC00051	2	0	2	1	0.5	1
LINC00238	2	0	2	1	0.5	1
LINC00343	2	0	2	1	0.5	1
LINC00469	2	0	2	1	0.5	1
LOC100128292	2	0	2	1	0.5	1
LOC100129620	2	0	2	1	0.5	1
LOC100505474	2	0	2	1	0.5	1
LOC100506834	2	0	2	1	0.5	1
LOC219347	2	0	2	1	0.5	1
LOC340113	2	0	2	1	0.5	1
LOC344887	2	0	2	1	0.5	1
LOC387723	2	0	2	1	0.5	1
LOC643623	2	0	2	1	0.5	1
LOC727924;OR4M2	2	0	2	1	0.5	1
LOC729987	2	0	2	1	0.5	1
LRRC2	2	0	2	1	0.5	1
LRRIQ4	2	0	2	1	0.5	1
LY6G6D	2	0	2	1	0.5	1
MAEL	2	0	2	1	0.5	1
MANSC1	2	0	2	1	0.5	1
MASP2	2	0	2	1	0.5	1
MCHR1	2	0	2	1	0.5	1
MGC27382	2	0	2	1	0.5	1
MIRLET7BHG;MIR3619;MIRLET7A3;MIR4763;MIRLET7B	2	0	2	1	0.5	1
MKX	2	0	2	1	0.5	1
MORC2	2	0	2	1	0.5	1
MRPL51	2	0	2	1	0.5	1
MSANTD2	2	0	2	1	0.5	1
MSRB3	2	0	2	1	0.5	1
MT1IP	2	0	2	1	0.5	1
MT1X	2	0	2	1	0.5	1
MYOZ1	2	0	2	1	0.5	1
NDFIP2	2	0	2	1	0.5	1
NHEJ1	2	0	2	1	0.5	1
NID2	2	0	2	1	0.5	1
NINJ1	2	0	2	1	0.5	1
NKX6-1	2	0	2	1	0.5	1
NT5C	2	0	2	1	0.5	1
NUAK1	2	0	2	1	0.5	1
NXNL1	2	0	2	1	0.5	1
OAS1	2	0	2	1	0.5	1
OAT	2	0	2	1	0.5	1
OTX2-AS1	2	0	2	1	0.5	1
PADI1	2	0	2	1	0.5	1
PANX2	2	0	2	1	0.5	1
PCDH10	2	0	2	1	0.5	1
PCDH11Y	2	0	2	1	0.5	1
PDGFA	2	0	2	1	0.5	1
PLA2G15	2	0	2	1	0.5	1
PLCZ1	2	0	2	1	0.5	1
PLEKHD1	2	0	2	1	0.5	1
PLSCR4	2	0	2	1	0.5	1
POTEA	2	0	2	1	0.5	1
PPP2R5B	2	0	2	1	0.5	1
PRKCG	2	0	2	1	0.5	1
PROKR1	2	0	2	1	0.5	1
PXMP4	2	0	2	1	0.5	1
R3HCC1	2	0	2	1	0.5	1
RASGEF1B	2	0	2	1	0.5	1
RASGRP1	2	0	2	1	0.5	1
RBBP5	2	0	2	1	0.5	1
RBM44	2	0	2	1	0.5	1
RHOD	2	0	2	1	0.5	1
RNF150	2	0	2	1	0.5	1
RNF181	2	0	2	1	0.5	1
SBF2-AS1	2	0	2	1	0.5	1
SCARA5;MIR4287	2	0	2	1	0.5	1
SEPHS2	2	0	2	1	0.5	1
SGOL1	2	0	2	1	0.5	1
SGSH	2	0	2	1	0.5	1
SIM2	2	0	2	1	0.5	1
SLC12A1	2	0	2	1	0.5	1
SLC15A1	2	0	2	1	0.5	1
SLC22A8	2	0	2	1	0.5	1
SLC25A18	2	0	2	1	0.5	1
SLC25A28	2	0	2	1	0.5	1
SLC26A11	2	0	2	1	0.5	1
SLC2A1-AS1	2	0	2	1	0.5	1
SLC36A4	2	0	2	1	0.5	1
SLC6A15	2	0	2	1	0.5	1
SLC7A5P1	2	0	2	1	0.5	1
SLCO1C1	2	0	2	1	0.5	1
SNAP47	2	0	2	1	0.5	1
SNAPIN	2	0	2	1	0.5	1
SNF8	2	0	2	1	0.5	1
SOX10	2	0	2	1	0.5	1
SPATA24	2	0	2	1	0.5	1
SPSB4	2	0	2	1	0.5	1
STOX1	2	0	2	1	0.5	1
STRAP	2	0	2	1	0.5	1
SYNGR2	2	0	2	1	0.5	1
SYT13	2	0	2	1	0.5	1
SYT16	2	0	2	1	0.5	1
SYTL5	2	0	2	1	0.5	1
TFDP1	2	0	2	1	0.5	1
TGFB1I1	2	0	2	1	0.5	1
THNSL2	2	0	2	1	0.5	1
TIGD3	2	0	2	1	0.5	1
TJAP1	2	0	2	1	0.5	1
TK1	2	0	2	1	0.5	1
TPBG	2	0	2	1	0.5	1
TPH2	2	0	2	1	0.5	1
TPRA1	2	0	2	1	0.5	1
TPRG1	2	0	2	1	0.5	1
TPSD1	2	0	2	1	0.5	1
TRIM16L	2	0	2	1	0.5	1
TRIM42	2	0	2	1	0.5	1
TRIM62	2	0	2	1	0.5	1
TRPC4	2	0	2	1	0.5	1
TRPC7	2	0	2	1	0.5	1
TRPM5	2	0	2	1	0.5	1
TSIX	2	0	2	1	0.5	1
TSPAN7	2	0	2	1	0.5	1
TSR3	2	0	2	1	0.5	1
UBE2A	2	0	2	1	0.5	1
UBLCP1	2	0	2	1	0.5	1
USP35	2	0	2	1	0.5	1
USP9Y	2	0	2	1	0.5	1
VSIG10L	2	0	2	1	0.5	1
WNT1	2	0	2	1	0.5	1
WNT8B	2	0	2	1	0.5	1
YBEY	2	0	2	1	0.5	1
ZBTB8B	2	0	2	1	0.5	1
ZDHHC16	2	0	2	1	0.5	1
ZFP57	2	0	2	1	0.5	1
ZNF264	2	0	2	1	0.5	1
ZNF304	2	0	2	1	0.5	1
ZNF354B	2	0	2	1	0.5	1
ZNF560	2	0	2	1	0.5	1
ZNF598	2	0	2	1	0.5	1
ZNF618	2	0	2	1	0.5	1
ZNF763	2	0	2	1	0.5	1
ZNF768	2	0	2	1	0.5	1
ZNF782	2	0	2	1	0.5	1
ZSCAN12	2	0	2	1	0.5	1
ACAP2	12	8	20	0.6	0.503445	1
AXIN1	12	8	20	0.6	0.503445	1
CRKL	12	8	20	0.6	0.503445	1
ERO1L	12	8	20	0.6	0.503445	1
FLOT2	12	8	20	0.6	0.503445	1
JAM2	12	8	20	0.6	0.503445	1
MAPK8IP3;MIR3177	12	8	20	0.6	0.503445	1
METTL21A	12	8	20	0.6	0.503445	1
NAA40	12	8	20	0.6	0.503445	1
NCOA6	12	8	20	0.6	0.503445	1
PCGF6	12	8	20	0.6	0.503445	1
PRDM6	12	8	20	0.6	0.503445	1
SLC9C2	12	8	20	0.6	0.503445	1
VWCE	12	8	20	0.6	0.503445	1
ZMAT4	12	8	20	0.6	0.503445	1
RFFL;RAD51L3-RFFL;RAD51D	31	25	56	0.553571	0.504404	1
KANK1	44	37	81	0.54321	0.505236	1
ABCB10	6	3	9	0.666667	0.507812	1
ABCD2	6	3	9	0.666667	0.507812	1
ALDH1A3	6	3	9	0.666667	0.507812	1
ARHGEF17	6	3	9	0.666667	0.507812	1
ATXN7L2	6	3	9	0.666667	0.507812	1
B3GALT6	6	3	9	0.666667	0.507812	1
C11orf54	6	3	9	0.666667	0.507812	1
C8orf59	6	3	9	0.666667	0.507812	1
CBY1	6	3	9	0.666667	0.507812	1
CHPT1	6	3	9	0.666667	0.507812	1
CLCN3	6	3	9	0.666667	0.507812	1
CLNK	6	3	9	0.666667	0.507812	1
CSNK1E	6	3	9	0.666667	0.507812	1
D2HGDH	6	3	9	0.666667	0.507812	1
DNAJC30	6	3	9	0.666667	0.507812	1
DPF3	6	3	9	0.666667	0.507812	1
EIF3L	6	3	9	0.666667	0.507812	1
EPHB4	6	3	9	0.666667	0.507812	1
FAM108C1	6	3	9	0.666667	0.507812	1
FAM110A	6	3	9	0.666667	0.507812	1
FAM73A	6	3	9	0.666667	0.507812	1
GMCL1	6	3	9	0.666667	0.507812	1
HEATR4	6	3	9	0.666667	0.507812	1
HIPK2	6	3	9	0.666667	0.507812	1
HPSE	6	3	9	0.666667	0.507812	1
IQSEC3	6	3	9	0.666667	0.507812	1
KRTCAP2	6	3	9	0.666667	0.507812	1
LOC256880	6	3	9	0.666667	0.507812	1
LYAR	6	3	9	0.666667	0.507812	1
MEGF8	6	3	9	0.666667	0.507812	1
METTL2A	6	3	9	0.666667	0.507812	1
METTL5	6	3	9	0.666667	0.507812	1
MTMR7	6	3	9	0.666667	0.507812	1
NAPB	6	3	9	0.666667	0.507812	1
NDUFAF3	6	3	9	0.666667	0.507812	1
NEB	6	3	9	0.666667	0.507812	1
PARP12	6	3	9	0.666667	0.507812	1
PDZRN4	6	3	9	0.666667	0.507812	1
RALGAPB	6	3	9	0.666667	0.507812	1
RANBP6	6	3	9	0.666667	0.507812	1
RAPGEF5	6	3	9	0.666667	0.507812	1
ROBO2	6	3	9	0.666667	0.507812	1
RP9P	6	3	9	0.666667	0.507812	1
SACS	6	3	9	0.666667	0.507812	1
SDSL	6	3	9	0.666667	0.507812	1
SNTB2	6	3	9	0.666667	0.507812	1
TMEM50A	6	3	9	0.666667	0.507812	1
TMF1;MIR3136	6	3	9	0.666667	0.507812	1
TOMM34	6	3	9	0.666667	0.507812	1
TRAM2	6	3	9	0.666667	0.507812	1
VPS54	6	3	9	0.666667	0.507812	1
ZEB1-AS1	6	3	9	0.666667	0.507812	1
ZFAND1	6	3	9	0.666667	0.507812	1
ZNF184	6	3	9	0.666667	0.507812	1
ZNF37BP	6	3	9	0.666667	0.507812	1
ZNF76	6	3	9	0.666667	0.507812	1
ZNF770	6	3	9	0.666667	0.507812	1
KDM2B	144	132	276	0.521739	0.507966	1
BAZ2A	21	16	37	0.567568	0.511376	1
CDKL1	21	16	37	0.567568	0.511376	1
LITAF	21	16	37	0.567568	0.511376	1
NUDT5	21	16	37	0.567568	0.511376	1
ACTA2	32	26	58	0.551724	0.511842	1
HOTTIP	32	26	58	0.551724	0.511842	1
TOM1L2	32	26	58	0.551724	0.511842	1
TXNDC15	32	26	58	0.551724	0.511842	1
FCHSD2	33	27	60	0.55	0.518958	1
TGM5	33	27	60	0.55	0.518958	1
CD101	47	40	87	0.54023	0.520292	1
CALHM2	22	17	39	0.564103	0.522397	1
CELA1	22	17	39	0.564103	0.522397	1
LAPTM4B	22	17	39	0.564103	0.522397	1
PAPSS1	22	17	39	0.564103	0.522397	1
ARFGEF1	13	9	22	0.590909	0.523467	1
CARHSP1	13	9	22	0.590909	0.523467	1
CSPP1	13	9	22	0.590909	0.523467	1
CYP2A6	13	9	22	0.590909	0.523467	1
KATNAL1	13	9	22	0.590909	0.523467	1
KIAA0317	13	9	22	0.590909	0.523467	1
LPO	13	9	22	0.590909	0.523467	1
MCU;MIR4676	13	9	22	0.590909	0.523467	1
MMAB	13	9	22	0.590909	0.523467	1
PHF16	13	9	22	0.590909	0.523467	1
PTER	13	9	22	0.590909	0.523467	1
TCAIM	13	9	22	0.590909	0.523467	1
TPM3	13	9	22	0.590909	0.523467	1
TESC	48	41	89	0.539326	0.525015	1
OSBPL1A	34	28	62	0.548387	0.525773	1
XPNPEP2	34	28	62	0.548387	0.525773	1
VWA9	23	18	41	0.560976	0.532709	1
AK4	14	10	24	0.583333	0.541256	1
C17orf62	14	10	24	0.583333	0.541256	1
C21orf58	14	10	24	0.583333	0.541256	1
[truncated: 13,234 more rows]
