# Supplementary material for: BRCA2 deficiency instigates cGAS-mediated inflammatory signaling and confers sensitivity to tumor necrosis factor-alpha-mediated cytotoxicity
Source: Nat Commun. 2019 Jan 9;10:100. doi: 10.1038/s41467-018-07927-y (PMC6327059; doi:10.1038/s41467-018-07927-y)
Supplement: Supplementary file 5 — Supplementary Data 2 [file 41467_2018_7927_MOESM5_ESM.xlsx]

## Sheet: shBRCA2 #2
Supplementary Data 2. Number of gene-trap insertions per gene in BRCA2 depleted KBM-7 cells versus control KBM-7 cells
Gene	insertions shBRCA2 cells	insertions control cells	pvalue	FDR-pvalue	Tet-related genes
SUPT3H	769	6	3.03214e-101	3.3963e-97	x
POU2F1	679	19	7.70434e-73	4.31482e-69	x
TNFRSF1A	474	14	1.6047e-50	5.99142e-47
USP15	367	23	1.42399e-29	3.98752e-26
KDM3B	229	10	3.26009e-22	7.30324e-19	x
SMARCD2	156	1	1.08802e-21	2.03115e-18
TIAL1	166	5	1.94953e-18	3.11952e-15
ARID1A	150	3	2.5119e-18	3.51698e-15
GRM8	139	3	7.933e-17	9.87306e-14
XPOT	118	3	5.48671e-14	6.14566e-11
TAF6L	99	1	1.29409e-13	1.31773e-10	x
RUNX1	307	42	1.68254e-13	1.57051e-10
GPATCH8	119	5	2.58759e-12	2.22951e-09
SMARCC1	116	5	6.23927e-12	4.99186e-09
RANBP1	112	5	2.00778e-11	1.49927e-08
KHDRBS1	72	0	3.65679e-11	2.55998e-08
NONO	115	6	4.90265e-11	3.23027e-08	x
CBFA2T3	167	16	5.47983e-11	3.40998e-08
SUPT7L	69	1	2.04934e-09	1.20814e-06	x
EYS	157	19	1.38459e-08	7.7544e-06	x
DDI2	53	0	2.07853e-08	1.10865e-05
RBM6	74	3	3.47566e-08	1.76959e-05
PDE4D	309	62	1.09916e-07	5.27523e-05
SLC18A1	76	4	1.1303e-07	5.27523e-05
PHIP	69	3	1.5153e-07	6.63529e-05
TADA1	47	0	1.5402e-07	6.63529e-05	x
THRA	78	5	3.11894e-07	0.00012939
ANGPT1	604	158	8.47532e-07	0.000328968
CTNNA2	99	10	8.51717e-07	0.000328968
POLR3GL	115	14	1.29871e-06	0.000484894
SKAP2	67	4	1.42706e-06	0.00051563
BRF2	55	2	1.49958e-06	0.000524901
NGLY1	76	6	2.17146e-06	0.000737045
SMARCA4	85	8	2.64226e-06	0.00087047
RQCD1	53	2	2.72926e-06	0.00087344
TAF5L	45	1	4.135e-06	0.00128656	x
ANP32A	157	26	4.47993e-06	0.00135621
PNPLA7	144	23	6.00025e-06	0.00176865
SCHIP1	71	6	7.92523e-06	0.00227617
GNAQ	321	75	9.75862e-06	0.00273266
PRKCD	68	6	1.70334e-05	0.00465344
SAFB	52	3	2.01345e-05	0.00536968
TNFRSF1B	46	2	2.17463e-05	0.00553592
YLPM1	46	2	2.17463e-05	0.00553592
CDK6	146	26	3.25859e-05	0.00811098
CNOT4	38	1	3.66047e-05	0.00872361
PHF6	38	1	3.66047e-05	0.00872361
GOLGA3	60	5	3.80376e-05	0.00887623
PAXIP1	30	0	4.48627e-05	0.0102552
PPM1F	106	16	4.93313e-05	0.0110512
DNMT3L	121	20	5.31042e-05	0.0116631
RPRD2	109	17	5.8827e-05	0.0126716
RABGAP1L	29	0	6.26377e-05	0.0132014
RFX1	160	31	6.36439e-05	0.0132014
GPC5	257	60	6.96364e-05	0.0140016
CACNA1A	42	2	7.00017e-05	0.0140016
MAPK10	47	3	8.10644e-05	0.0159299
NFE2L1	46	3	0.000106766	0.0206186
C16orf53	51	4	0.000109794	0.0207291
SKI	98	15	0.000111039	0.0207291
MAZ	69	8	0.000121583	0.0220597
CD36	27	0	0.000122105	0.0220597
HADHA	40	2	0.00012491	0.0222082
CASP8	138	26	0.000128478	0.0224857
DLC1	127	23	0.000133087	0.022934
POU1F1	45	3	0.000140453	0.0238366	x
CDH12	26	0	0.000170484	0.0280822
LOC340357	26	0	0.000170484	0.0280822
C21orf7	63	7	0.000177752	0.0288551
HMHA1	49	4	0.000185327	0.0296549
ANKRD55	67	8	0.000192042	0.0302967
MGA	87	13	0.000209501	0.032592
FOXN3	186	41	0.000221123	0.0335998
HSF2BP	38	2	0.000221979	0.0335998
DPYD	32	1	0.000231997	0.034648
ARID1B	109	19	0.000241859	0.0356456
PARP8	70	9	0.000251948	0.0366503
GPSM3	78	11	0.000260775	0.037448
PRMT7	47	4	0.000311159	0.0441175
ERV3	42	3	0.000317413	0.0444418
LOC344967	56	6	0.000327378	0.0452711
ZNF438	24	0	0.000332335	0.0453961
UBE2R2	51	5	0.000369332	0.0493451
C10orf54	179	40	0.000370055	0.0493451
ITPK1	80	12	0.000389574	0.0513367
TSPAN4	30	1	0.000426792	0.0555872
CLK2	23	0	0.000464003	0.0590602
PMAIP1	23	0	0.000464003	0.0590602
ST18	63	8	0.000471007	0.0592781
MYO1G	45	4	0.000519439	0.0646471
HERC4	40	3	0.000542983	0.0668346
MCTP1	29	1	0.000578114	0.0696285
ROBO1	29	1	0.000578114	0.0696285
CDH26	49	5	0.000602702	0.0718177
STAG2	100	18	0.000626222	0.0738349
LEMD3	96	17	0.000667776	0.0779141	x
ZFAND6	48	5	0.000768078	0.0886933
CARD9	21	0	0.0009045	0.102336
BICC1	21	0	0.0009045	0.102336
KAZALD1	122	25	0.000968481	0.10848
KIAA1949	90	16	0.00101673	0.112756	x
STAP1	51	6	0.00105677	0.115018
FHIT	27	1	0.00105766	0.115018
RNF220	55	7	0.00110492	0.119002
USP32	81	14	0.00137864	0.147068
EBF1	95	18	0.00148363	0.156775
SETD1B	36	3	0.00156021	0.161688
LOC100289341	36	3	0.00156021	0.161688
PELI2	45	5	0.00157343	0.161688
C21orf34	69	11	0.00160446	0.163377
MAML2	80	14	0.00165419	0.166924
BRD2	94	18	0.00175543	0.175558
CHD8	25	1	0.00192666	0.190978
EIF2C2	44	5	0.00199105	0.192256
PLCB2	44	5	0.00199105	0.192256
ARID4A	44	5	0.00199105	0.192256
BCL11A	35	3	0.00202278	0.19365
LYPLA1	30	2	0.0021067	0.199976
CHD3	56	8	0.00212882	0.200377
ARID4B	18	0	0.00246169	0.224174
ZNF321	18	0	0.00246169	0.224174
ADI1	18	0	0.00246169	0.224174
ZBTB7A	18	0	0.00246169	0.224174
UBA7	119	26	0.00252676	0.228244
EPHA6	24	1	0.00259568	0.232593
PSME4	29	2	0.00277228	0.244506
P2RX1	29	2	0.00277228	0.244506
MACC1	77	14	0.00282969	0.24762
RNF125	108	23	0.00291262	0.252901
C9orf82	38	4	0.0029636	0.255348
ABR	80	15	0.00312377	0.267094
FOXK2	54	8	0.00322302	0.273493
RAD54L2	46	6	0.00326433	0.273735
MLL3	50	7	0.00327475	0.273735
LOC283392	17	0	0.00343694	0.283068	x
DACH1	17	0	0.00343694	0.283068
DIAPH1	100	21	0.00352251	0.287997
DOCK11	191	50	0.00434764	0.352883
ST8SIA6	88	18	0.00466441	0.37068
CRCP	22	1	0.00469216	0.37068
ERBB2IP	22	1	0.00469216	0.37068
TXLNB	27	2	0.00477439	0.37068
LOC100128239	16	0	0.00479856	0.37068
LOC100130522	16	0	0.00479856	0.37068
ESAM	16	0	0.00479856	0.37068
IP6K1	44	6	0.00505353	0.385065
ABCA6	44	6	0.00505353	0.385065
BTK	70	13	0.00516309	0.390755
GATA2	51	8	0.00591366	0.441592
MID1IP1	51	8	0.00591366	0.441592
BRWD3	26	2	0.0062469	0.451949
PIGV	21	1	0.00629444	0.451949
HAPLN4	21	1	0.00629444	0.451949
SLC1A4	21	1	0.00629444	0.451949
MOV10	21	1	0.00629444	0.451949
RBBP7	21	1	0.00629444	0.451949
BANK1	15	0	0.00669959	0.469013	x
PDGFD	15	0	0.00669959	0.469013	x
ZNF117	15	0	0.00669959	0.469013
ATXN2L	15	0	0.00669959	0.469013
BAZ1A	46	7	0.00752945	0.523834
ARID2	34	4	0.00767381	0.530582	x
FKBP5	130	32	0.00783999	0.538747
BBC3	64	12	0.00792341	0.541159
TSNARE1	25	2	0.00815594	0.553665
C2orf76	53	9	0.00825845	0.557247
VNN1	20	1	0.0084298	0.562037
RPS6KA2	20	1	0.0084298	0.562037
INPP4B	107	25	0.00858713	0.569139
FYB	154	40	0.00872643	0.57428
TYROBP	49	8	0.00876725	0.57428
GPR56	77	16	0.00904043	0.588602
ACTN1	29	3	0.00920614	0.588602
ST7L	56	10	0.00927313	0.588602
MEGF10	56	10	0.00927313	0.588602
C11orf73	14	0	0.00935374	0.588602
TASP1	14	0	0.00935374	0.588602
ZNF366	14	0	0.00935374	0.588602
ORAI1	33	4	0.00967703	0.60218
FOXN2	33	4	0.00967703	0.60218
CCPG1	37	5	0.00975364	0.603594
GRM7	83	18	0.0100678	0.619609
NPR3	86	19	0.0105381	0.632967
C7orf50	86	19	0.0105381	0.632967
DPY19L3	24	2	0.0106239	0.632967
ZBTB25	24	2	0.0106239	0.632967
CDKN2D	24	2	0.0106239	0.632967
CLEC11A	24	2	0.0106239	0.632967
KDM6A	69	14	0.0109559	0.647292
FAM53B	89	20	0.0109799	0.647292
BCOR	173	47	0.0112173	0.654019
MGAT3	19	1	0.0112691	0.654019
TUSC1	19	1	0.0112691	0.654019
TNFSF12-TNFSF13	82	18	0.0116809	0.666508
TCF4	28	3	0.0117551	0.666508
MKLN1	28	3	0.0117551	0.666508
RAPGEF6	40	6	0.0117819	0.666508
TRIM22	40	6	0.0117819	0.666508
DST	36	5	0.0121235	0.679107
ACTA2	32	4	0.0121715	0.679107
GCNT2	85	19	0.0121865	0.679107
LYN	101	24	0.0124749	0.690625
FAM190A	13	0	0.0130593	0.690625	x
ADO	13	0	0.0130593	0.690625
ZSCAN10	13	0	0.0130593	0.690625
CHSY3	13	0	0.0130593	0.690625
FAM198B	13	0	0.0130593	0.690625
C14orf145	13	0	0.0130593	0.690625
PSPC1	13	0	0.0130593	0.690625
RET	13	0	0.0130593	0.690625
PRDM6	13	0	0.0130593	0.690625
RGS18	107	26	0.0130714	0.690625
MAPRE2	54	10	0.0132772	0.698207
UBR2	23	2	0.0138044	0.71255
RNF213	23	2	0.0138044	0.71255
PJA2	23	2	0.0138044	0.71255
ZNF407	23	2	0.0138044	0.71255
IL1RAP	122	31	0.0141845	0.728811
ALDOA	57	11	0.0144831	0.740753
MAP3K3	27	3	0.0149696	0.755195
FLT1	27	3	0.0149696	0.755195
HSBP1L1	18	1	0.0150351	0.755195
IFI44	18	1	0.0150351	0.755195
ADARB2	31	4	0.0152673	0.763434
EHD2	53	10	0.0158318	0.788144
FLJ37453	79	18	0.0180423	0.884098
KCNH7	12	0	0.0182329	0.884098	x
DHTKD1	12	0	0.0182329	0.884098
LOC283867	12	0	0.0182329	0.884098
HM13	12	0	0.0182329	0.884098
EIF2AK2	12	0	0.0182329	0.884098
PBLD	69	15	0.0185179	0.894047
HNRNPA2B1	26	3	0.0190087	0.909899
ZNF668	26	3	0.0190087	0.909899
DLG2	88	21	0.0196927	0.938632
MPZ	17	1	0.0200163	0.946002
YWHAZ	17	1	0.0200163	0.946002
ACRBP	58	12	0.0216188	1
DEPDC1B	58	12	0.0216188	1
CACNA2D4	216	64	0.0219907	1
PLA2G6	112	29	0.0222591	1
DUSP10	33	5	0.0228983	1
PLXDC2	21	2	0.0231183	1
OTUD4	21	2	0.0231183	1
SPI1	29	4	0.0238117	1
TMEM143	29	4	0.0238117	1
USP25	25	3	0.0240646	1
PRKCQ	102	26	0.0243367	1
LOC285780	114	30	0.0251481	1
ZC3HAV1	117	31	0.0252773	1
MDGA2	11	0	0.025456	1
KLHL13	11	0	0.025456	1
PRAME	11	0	0.025456	1
ZNF74	11	0	0.025456	1
C11orf21	11	0	0.025456	1
LTBP3	11	0	0.025456	1
RAD21	11	0	0.025456	1
QSER1	11	0	0.025456	1
GCNT1	11	0	0.025456	1
TRAM1	11	0	0.025456	1
ABCA10	141	39	0.0255264	1	x
ADK	185	54	0.0260398	1
SNX27	36	6	0.026343	1
GTF2A2	16	1	0.0265844	1	x
ZMYND10	16	1	0.0265844	1
NNT	16	1	0.0265844	1
N4BP3	16	1	0.0265844	1
KIAA0427	16	1	0.0265844	1
PRKCB	222	67	0.0273946	1
C10orf91	63	14	0.0278075	1
FAM69B	32	5	0.0281363	1
C20orf197	53	11	0.0281405	1
FMNL1	140	39	0.0282517	1
EPS8	128	35	0.0284102	1
MAST4	39	7	0.0294302	1
LOC100271722	88	22	0.0295831	1
CYB561	28	4	0.0295981	1
CALHM2	20	2	0.0297834	1
KIAA0586	20	2	0.0297834	1
SMURF1	20	2	0.0297834	1
CASP10	20	2	0.0297834	1
SULT1B1	20	2	0.0297834	1
INTS3	20	2	0.0297834	1
C6orf150	24	3	0.0303672	1	x
ARRB2	24	3	0.0303672	1
NEGR1	277	87	0.0315689	1
FNBP1	174	51	0.0318573	1
CD109	42	8	0.0321773	1
TRAPPC10	42	8	0.0321773	1
CAMK2G	68	16	0.0342477	1
C17orf48	45	9	0.0346092	1
NOD2	55	12	0.0346107	1
NBR1	71	17	0.0350827	1
RAMP1	71	17	0.0350827	1
ZNF182	15	1	0.0352151	1
NUMB	15	1	0.0352151	1
METTL12	15	1	0.0352151	1
TRIB3	15	1	0.0352151	1
NACC2	15	1	0.0352151	1
C17orf49	15	1	0.0352151	1
NECAB3	15	1	0.0352151	1
NAPRT1	15	1	0.0352151	1
MFSD3	15	1	0.0352151	1
SLCO4C1	38	7	0.0353582	1	x
C12orf40	10	0	0.0355404	1	x
COL9A2	10	0	0.0355404	1	x
TRHDE	10	0	0.0355404	1	x
PARD6G	10	0	0.0355404	1
GNB1	10	0	0.0355404	1
GPR98	10	0	0.0355404	1
C6orf115	10	0	0.0355404	1
INTS9	10	0	0.0355404	1
DNAJA1	10	0	0.0355404	1
CA5B	10	0	0.0355404	1
TMEM5	10	0	0.0355404	1
CRTC2	10	0	0.0355404	1
XRRA1	10	0	0.0355404	1
CADPS2	10	0	0.0355404	1
ARNTL	10	0	0.0355404	1
CD48	10	0	0.0355404	1
PI4K2B	10	0	0.0355404	1
NUP214	10	0	0.0355404	1
PCCB	10	0	0.0355404	1
SYNCRIP	10	0	0.0355404	1
TTC17	10	0	0.0355404	1
ITGA5	58	13	0.0360188	1
EIF4EBP1	58	13	0.0360188	1
TEC	244	76	0.0363028	1
PRMT3	27	4	0.036667	1
FLI1	27	4	0.036667	1
C2CD2	23	3	0.0381889	1
COMT	89	23	0.0382015	1
RBM47	134	38	0.0382059	1
HMMR	19	2	0.0382429	1
LARP1	19	2	0.0382429	1
GNAS	19	2	0.0382429	1
BAD	19	2	0.0382429	1
ABCA9	64	15	0.0383448	1
INPP4A	51	11	0.038637	1
PTPN14	34	6	0.0386908	1
PCMTD1	34	6	0.0386908	1
MBNL3	34	6	0.0386908	1
KLF13	95	25	0.0386917	1
PLCH1	177	53	0.0405607	1
SMAP2	73	18	0.0408246	1
WRAP53	44	9	0.0409024	1
ANKRD34A	44	9	0.0409024	1
TMC6	76	19	0.0414308	1
LPXN	57	13	0.041724	1
CD244	79	20	0.0419438	1
INTS6	30	5	0.0420653	1
FGF6	133	38	0.0421052	1
WIPF1	165	49	0.0422116	1
FLJ42709	37	7	0.0423472	1
PLCG2	130	37	0.0423511	1
RP1L1	94	25	0.0433872	1
SLC12A6	144	42	0.0449509	1
PTEN	66	16	0.0449789	1
SPEF2	26	4	0.0452629	1
USP13	26	4	0.0452629	1
TFAP2A	26	4	0.0452629	1
FBRSL1	26	4	0.0452629	1
TAPBP	26	4	0.0452629	1
PRKAR1B	72	18	0.0464368	1	x
C17orf90	14	1	0.0465117	1
PCDHGB4	14	1	0.0465117	1
FRRS1	14	1	0.0465117	1
ZBTB1	14	1	0.0465117	1
NCF4	53	12	0.0467689	1
WWC3	117	33	0.0477424	1
PTPN22	22	3	0.0478492	1
DCAF5	22	3	0.0478492	1
IRF2	22	3	0.0478492	1
LOC678655	22	3	0.0478492	1
HERC1	22	3	0.0478492	1
HDAC4	43	9	0.0481968	1
LOC338799	105	29	0.0484436	1
LOC150381	96	26	0.0486032	1
RHBDD3	18	2	0.0489289	1
LOC100133669	18	2	0.0489289	1
C3orf20	18	2	0.0489289	1
RBM16	18	2	0.0489289	1
LOC100289511	18	2	0.0489289	1
SPATA13	18	2	0.0489289	1
LGR5	9	0	0.0496197	1
MAN2A1	9	0	0.0496197	1
HIVEP2	9	0	0.0496197	1
SEC23B	9	0	0.0496197	1
MICAL1	9	0	0.0496197	1
ZNF524	9	0	0.0496197	1
C18orf10	9	0	0.0496197	1
AASDH	9	0	0.0496197	1
RALGAPA1	9	0	0.0496197	1
DNAJC30	9	0	0.0496197	1
B3GALT6	9	0	0.0496197	1
CACNA2D1	9	0	0.0496197	1
CDH9	9	0	0.0496197	1
RGP1	9	0	0.0496197	1
FLRT2	9	0	0.0496197	1
CXCL9	9	0	0.0496197	1
ACAP2	9	0	0.0496197	1
IL1RAPL1	9	0	0.0496197	1
NHLRC4	9	0	0.0496197	1
SCYL2	9	0	0.0496197	1
YIF1A	9	0	0.0496197	1
ADAMTS6	9	0	0.0496197	1
SLC29A1	9	0	0.0496197	1
GFI1B	9	0	0.0496197	1
LMO3	9	0	0.0496197	1
CDKL4	46	10	0.0505078	1
NSFL1C	36	7	0.0505527	1
KMO	36	7	0.0505527	1
NCOA7	29	5	0.0511653	1
PHACTR1	157	47	0.0511884	1
TICAM1	49	11	0.0524776	1
ATP8B4	297	97	0.0534479	1
ZCCHC7	77	20	0.0535735	1
ZCCHC3	39	8	0.053844	1
FBXL22	39	8	0.053844	1
DNMT3B	39	8	0.053844	1
SEC1	39	8	0.053844	1
MEIS2	55	13	0.05556	1
AMPD2	25	4	0.055664	1
HDDC3	25	4	0.055664	1
RAD52	25	4	0.055664	1
ZMYM4	25	4	0.055664	1
HECTD1	25	4	0.055664	1
C16orf93	25	4	0.055664	1
DALRD3	25	4	0.055664	1
UBE2W	32	6	0.0560724	1
FLJ43663	118	34	0.057754	1
PLXND1	64	16	0.0585278	1
PRSSL1	45	10	0.0589494	1
TAG	21	3	0.0597179	1
IL15RA	21	3	0.0597179	1
CD97	21	3	0.0597179	1
SLC25A43	21	3	0.0597179	1
C17orf86	21	3	0.0597179	1
COPS7A	21	3	0.0597179	1
PHF11	35	7	0.060144	1
RAC2	48	11	0.0608995	1
FAM19A2	13	1	0.061232	1
MLLT6	13	1	0.061232	1
SPG20	13	1	0.061232	1
FGD6	13	1	0.061232	1
RNF14	13	1	0.061232	1
DNAJC14	13	1	0.061232	1
NKRF	13	1	0.061232	1
PCDHGB7	13	1	0.061232	1
TMEM101	13	1	0.061232	1
DYSFIP1	13	1	0.061232	1
PTPRE	13	1	0.061232	1
OFD1	13	1	0.061232	1
GHDC	13	1	0.061232	1
ITSN1	13	1	0.061232	1
ZBTB22	13	1	0.061232	1
JAG1	13	1	0.061232	1
HCST	28	5	0.0620019	1
TSPAN15	149	45	0.062053	1
ORAI3	17	2	0.0623562	1
CLDND2	17	2	0.0623562	1
PLEC	17	2	0.0623562	1
ISL1	17	2	0.0623562	1
MAN2B1	17	2	0.0623562	1
ARL3	17	2	0.0623562	1
UBXN7	17	2	0.0623562	1
NKX2-2	41	9	0.0663014	1
NCRNA00189	41	9	0.0663014	1
C9orf139	128	38	0.067056	1
VANGL1	31	6	0.0671398	1
PLEKHA7	31	6	0.0671398	1
PHKG2	31	6	0.0671398	1
C1orf228	69	18	0.0674419	1
SLC44A2	24	4	0.0681826	1	x
ALDH3B1	24	4	0.0681826	1
KIAA0101	24	4	0.0681826	1
BCL6	24	4	0.0681826	1
KIAA0754	8	0	0.0692764	1	x
TRIM28	8	0	0.0692764	1	x
THUMPD3	8	0	0.0692764	1
C19orf6	8	0	0.0692764	1
LOC728723	8	0	0.0692764	1
FKBP11	8	0	0.0692764	1
GLRX	8	0	0.0692764	1
CD164	8	0	0.0692764	1
TRAF2	8	0	0.0692764	1
PLEKHH3	8	0	0.0692764	1
COCH	8	0	0.0692764	1
RLF	8	0	0.0692764	1
SERPINB1	8	0	0.0692764	1
UPF3A	8	0	0.0692764	1
WDR37	8	0	0.0692764	1
ARL13B	8	0	0.0692764	1
MLF2	8	0	0.0692764	1
TRAF4	8	0	0.0692764	1
CNPY2	8	0	0.0692764	1
NUDT13	8	0	0.0692764	1
CADM2	8	0	0.0692764	1
PLA1A	8	0	0.0692764	1
CALD1	8	0	0.0692764	1
PCBP2	8	0	0.0692764	1
WDR34	8	0	0.0692764	1
XK	8	0	0.0692764	1
GPR108	8	0	0.0692764	1
ITPKA	8	0	0.0692764	1
FXC1	8	0	0.0692764	1
ZC3H3	8	0	0.0692764	1
C7orf58	8	0	0.0692764	1
KRT18	8	0	0.0692764	1
TRAK1	8	0	0.0692764	1
PPP1R3D	8	0	0.0692764	1
LRMP	47	11	0.0704658	1
C12orf42	110	32	0.071096	1
CDC42SE2	34	7	0.0713032	1
NEAT1	34	7	0.0713032	1
GTF2A1	34	7	0.0713032	1
TNPO2	50	12	0.071984	1
PXN	50	12	0.071984	1
ALG3	20	3	0.0742173	1
CYP2E1	20	3	0.0742173	1
LTB	20	3	0.0742173	1
NFKBIL1	20	3	0.0742173	1
ZNF747	20	3	0.0742173	1
CNTN5	20	3	0.0742173	1
YDJC	37	8	0.0746716	1
LPIN2	37	8	0.0746716	1
TOM1L2	27	5	0.0748392	1
MLL2	59	15	0.0748876	1
TNFSF13	74	20	0.0761224	1
CHD9	71	19	0.0761304	1
RAB21	71	19	0.0761304	1
FAM59B	16	2	0.0791295	1
C19orf60	16	2	0.0791295	1
BCL2L12	16	2	0.0791295	1
CTDSP1	16	2	0.0791295	1
RBM3	16	2	0.0791295	1
MLLT3	16	2	0.0791295	1
MBOAT7	16	2	0.0791295	1
STX16	16	2	0.0791295	1
SYCP2L	16	2	0.0791295	1
QKI	16	2	0.0791295	1
MAGIX	43	10	0.0795627	1
CARD6	30	6	0.080086	1
EDIL3	12	1	0.0803157	1	x
ACBD6	12	1	0.0803157	1
CCR10	12	1	0.0803157	1
ST3GAL5	12	1	0.0803157	1
ERO1L	12	1	0.0803157	1
FMNL2	12	1	0.0803157	1
IER5L	12	1	0.0803157	1
PPFIA3	12	1	0.0803157	1
TTC25	12	1	0.0803157	1
RP2	12	1	0.0803157	1
CBARA1	12	1	0.0803157	1
DTX3L	12	1	0.0803157	1
PIAS2	12	1	0.0803157	1
PITPNB	12	1	0.0803157	1
MYO15B	12	1	0.0803157	1
PANX1	12	1	0.0803157	1
JAK1	12	1	0.0803157	1
NME7	46	11	0.0812888	1	x
RELT	46	11	0.0812888	1
PTK2B	243	80	0.0829489	1
CRELD2	23	4	0.0831636	1
BCL2A1	23	4	0.0831636	1
FLJ13224	23	4	0.0831636	1
ZNF107	23	4	0.0831636	1
RSBN1L	23	4	0.0831636	1
HCG27	23	4	0.0831636	1
SIPA1	33	7	0.0842232	1
PLCB3	33	7	0.0842232	1
UCK2	33	7	0.0842232	1
FADS2	58	15	0.0849687	1
NR5A2	73	20	0.0852073	1
LRTOMT	70	19	0.0854111	1
CYTH4	108	32	0.0857389	1
C20orf94	264	88	0.0879479	1
DPYSL2	139	43	0.0885837	1
MAPKAPK3	26	5	0.0899616	1
LOC255512	39	9	0.0900217	1
ZNF398	39	9	0.0900217	1
NUDT3	39	9	0.0900217	1
BCL6B	19	3	0.09182	1
WDR53	19	3	0.09182	1
SPINT1	19	3	0.09182	1
TFR2	19	3	0.09182	1
MYO1D	87	25	0.091895	1
TXNDC15	42	10	0.091989	1
RGS20	42	10	0.091989	1
TSHZ1	48	12	0.0945873	1
LOC285847	104	31	0.0950471	1
KY	29	6	0.0951485	1
TSPAN16	57	15	0.0961516	1
RNF166	60	16	0.0962366	1
ZNF606	7	0	0.0967199	1
CCDC117	7	0	0.0967199	1
UNKL	7	0	0.0967199	1
COL18A1	7	0	0.0967199	1
ZNF18	7	0	0.0967199	1
ALX1	7	0	0.0967199	1
PDIA3	7	0	0.0967199	1
TFPT	7	0	0.0967199	1
C3AR1	7	0	0.0967199	1
KRTCAP2	7	0	0.0967199	1
GOLIM4	7	0	0.0967199	1
LPIN1	7	0	0.0967199	1
CCDC107	7	0	0.0967199	1
ATP6V1C1	7	0	0.0967199	1
GNL1	7	0	0.0967199	1
ADAMTS9	7	0	0.0967199	1
CDH18	7	0	0.0967199	1
MMP16	7	0	0.0967199	1
NFKBIL2	7	0	0.0967199	1
OSTalpha	7	0	0.0967199	1
SSR2	7	0	0.0967199	1
BCAP31	7	0	0.0967199	1
ASTE1	7	0	0.0967199	1
NKX2-3	7	0	0.0967199	1
ZNF800	7	0	0.0967199	1
CLK4	7	0	0.0967199	1
C3orf16	7	0	0.0967199	1
CRELD1	7	0	0.0967199	1
ARHGAP5	7	0	0.0967199	1
MARCKS	7	0	0.0967199	1
DCAF4L1	7	0	0.0967199	1
MZF1	7	0	0.0967199	1
ZBTB6	7	0	0.0967199	1
GPER	7	0	0.0967199	1
ENTPD6	7	0	0.0967199	1
SFRS15	7	0	0.0967199	1
ACTB	7	0	0.0967199	1
C15orf5	7	0	0.0967199	1
MRP63	7	0	0.0967199	1
ZNF572	7	0	0.0967199	1
ACOT11	7	0	0.0967199	1
IRF3	7	0	0.0967199	1
COL4A3BP	7	0	0.0967199	1
TIMM13	7	0	0.0967199	1
POLR3A	7	0	0.0967199	1
DPP7	7	0	0.0967199	1
HLX	7	0	0.0967199	1
C5orf30	7	0	0.0967199	1
GNAI3	7	0	0.0967199	1
SIRT1	7	0	0.0967199	1
ZNF485	7	0	0.0967199	1
RAB28	7	0	0.0967199	1
CPEB2	7	0	0.0967199	1
ACAD11	7	0	0.0967199	1
CYTL1	7	0	0.0967199	1
BTG3	7	0	0.0967199	1
F5	7	0	0.0967199	1
NSD1	32	7	0.0991049	1
MAT2B	32	7	0.0991049	1
CDKL1	15	2	0.0999453	1
CDKN2A	15	2	0.0999453	1
CCDC140	15	2	0.0999453	1
SPINK4	15	2	0.0999453	1
RABL3	15	2	0.0999453	1
ANXA6	15	2	0.0999453	1
GMIP	15	2	0.0999453	1
LIG4	15	2	0.0999453	1
PCDHGA10	15	2	0.0999453	1
RPL27A	15	2	0.0999453	1
FLJ39582	15	2	0.0999453	1
PLEKHA9	15	2	0.0999453	1
PAPSS1	15	2	0.0999453	1
FAM173B	15	2	0.0999453	1
TTC9C	15	2	0.0999453	1
PCDHGB2	15	2	0.0999453	1
STK3	112	34	0.100077	1
KDM2B	129	40	0.100184	1
CMBL	22	4	0.100981	1
REL	22	4	0.100981	1
EXOC6	22	4	0.100981	1
DUSP27	22	4	0.100981	1
USP31	22	4	0.100981	1
USP11	22	4	0.100981	1
ZNF114	22	4	0.100981	1
C12orf64	22	4	0.100981	1
MYO18A	109	33	0.101399	1
FAM49A	106	32	0.102724	1
C10orf55	77	22	0.10439	1
CD84	120	37	0.104562	1
RAB26	11	1	0.10491	1
RB1CC1	11	1	0.10491	1
CAPNS1	11	1	0.10491	1
JAM2	11	1	0.10491	1
SEMA4C	11	1	0.10491	1
PARP14	11	1	0.10491	1
TMEM154	11	1	0.10491	1
KLHL22	11	1	0.10491	1
HACE1	11	1	0.10491	1
BDP1	11	1	0.10491	1
KIAA0802	11	1	0.10491	1
PTPN4	11	1	0.10491	1
MKS1	11	1	0.10491	1
DGKA	11	1	0.10491	1
B4GALT6	11	1	0.10491	1
ZRANB3	11	1	0.10491	1
ATAD2B	11	1	0.10491	1
DDHD2	11	1	0.10491	1
ABCA7	11	1	0.10491	1
GPR173	11	1	0.10491	1
CELSR2	11	1	0.10491	1
L3MBTL3	11	1	0.10491	1
STAT5B	11	1	0.10491	1
PTPRC	134	42	0.105374	1
PTGFRN	41	10	0.106002	1
VAV1	65	18	0.107383	1
RASA3	65	18	0.107383	1
FCHSD2	25	5	0.107669	1
LINGO3	25	5	0.107669	1
SLC7A5	25	5	0.107669	1
FCHO1	25	5	0.107669	1
SPOP	25	5	0.107669	1
FGF7	25	5	0.107669	1
SLC20A2	25	5	0.107669	1
ZFX	25	5	0.107669	1
PXT1	47	12	0.107934	1
LOC100131691	47	12	0.107934	1
ADAM28	59	16	0.108282	1
DCK	50	13	0.108379	1
CHD2	50	13	0.108379	1
TGFB1	28	6	0.112573	1
MGST1	28	6	0.112573	1
EHMT1	28	6	0.112573	1
SUN2	28	6	0.112573	1
ATP6V1H	18	3	0.113045	1
WDR17	18	3	0.113045	1
TMEM163	18	3	0.113045	1
HECW2	76	22	0.11563	1
CTSS	31	7	0.116153	1
FAM179B	31	7	0.116153	1
ARHGAP15	93	28	0.118431	1
ARSB	93	28	0.118431	1
LOC100188949	34	8	0.11873	1
PDE4B	163	53	0.1189	1
ELOVL6	67	19	0.118934	1
STAT3	124	39	0.119325	1
GLIPR1	64	18	0.119896	1
MAP7	37	9	0.120533	1
ERLIN2	61	17	0.120762	1
AIF1	61	17	0.120762	1
PIK3CD	61	17	0.120762	1
S1PR4	40	10	0.12173	1
CBX3	21	4	0.122029	1
MIER2	21	4	0.122029	1
LOC729082	21	4	0.122029	1
TRAPPC9	21	4	0.122029	1
SCARF1	21	4	0.122029	1
CLIP1	21	4	0.122029	1
RAB43	21	4	0.122029	1
MAP4K2	21	4	0.122029	1
SAMD13	43	11	0.122446	1
TMEM195	43	11	0.122446	1
PHKB	52	14	0.122564	1
CTTNBP2	49	13	0.122797	1
FAM78A	165	54	0.125228	1
VRK2	14	2	0.125588	1	x
BEND3	14	2	0.125588	1
FOLR2	14	2	0.125588	1
ZBTB10	14	2	0.125588	1
HELZ	14	2	0.125588	1
KCNIP2	14	2	0.125588	1
ZNF185	14	2	0.125588	1
IPO5	14	2	0.125588	1
C10orf25	14	2	0.125588	1
G3BP2	14	2	0.125588	1
AMOTL1	14	2	0.125588	1
PCDHGB3	14	2	0.125588	1
CCDC25	14	2	0.125588	1
PIR	14	2	0.125588	1
C16orf7	14	2	0.125588	1
KIAA1432	14	2	0.125588	1
GAB1	24	5	0.128272	1
IL17RE	24	5	0.128272	1
ZNF652	24	5	0.128272	1
SCAMP2	92	28	0.129594	1
SH3BP2	69	20	0.130762	1
C14orf93	89	27	0.131467	1
ASPH	66	19	0.132177	1
C1orf200	27	6	0.132607	1	x
GNAI2	27	6	0.132607	1
F11R	27	6	0.132607	1
SPG21	27	6	0.132607	1
C17orf60	27	6	0.132607	1
FOXP1	243	83	0.133835	1
SNTG1	6	0	0.135035	1	x
SIX4	6	0	0.135035	1	x
GJA1	6	0	0.135035	1	x
DDX31	6	0	0.135035	1
HPS6	6	0	0.135035	1
TTC26	6	0	0.135035	1
ANKRD42	6	0	0.135035	1
RAB12	6	0	0.135035	1
PMS1	6	0	0.135035	1
TNFSF4	6	0	0.135035	1
STX7	6	0	0.135035	1
ECH1	6	0	0.135035	1
TP53INP2	6	0	0.135035	1
FOSB	6	0	0.135035	1
VOPP1	6	0	0.135035	1
USP33	6	0	0.135035	1
FHL1	6	0	0.135035	1
DNAJC4	6	0	0.135035	1
MAF1	6	0	0.135035	1
LOC652276	6	0	0.135035	1
SPCS1	6	0	0.135035	1
C2orf89	6	0	0.135035	1
APOA1	6	0	0.135035	1
POLR3E	6	0	0.135035	1
APITD1	6	0	0.135035	1
ZFAND1	6	0	0.135035	1
AP2A2	6	0	0.135035	1
ANKIB1	6	0	0.135035	1
NMT2	6	0	0.135035	1
LRRCC1	6	0	0.135035	1
ABL1	6	0	0.135035	1
MANEA	6	0	0.135035	1
FAM43A	6	0	0.135035	1
TBC1D19	6	0	0.135035	1
AGXT2L2	6	0	0.135035	1
PDIA4	6	0	0.135035	1
SEMA3D	6	0	0.135035	1
TBX20	6	0	0.135035	1
HAAO	6	0	0.135035	1
SPIN1	6	0	0.135035	1
DUS3L	6	0	0.135035	1
BBS10	6	0	0.135035	1
TBC1D9B	6	0	0.135035	1
SLC4A1AP	6	0	0.135035	1
C4orf3	6	0	0.135035	1
ZNF184	6	0	0.135035	1
TYSND1	6	0	0.135035	1
ANK3	6	0	0.135035	1
POLR3H	6	0	0.135035	1
MYL12B	6	0	0.135035	1
CDHR5	6	0	0.135035	1
CTNNB1	6	0	0.135035	1
C20orf96	6	0	0.135035	1
PDE4C	6	0	0.135035	1
LTC4S	6	0	0.135035	1
RCOR3	6	0	0.135035	1
FAM113A	6	0	0.135035	1
KLHL8	6	0	0.135035	1
ITGB7	6	0	0.135035	1
LIN7A	6	0	0.135035	1
STRADB	6	0	0.135035	1
PRR4	6	0	0.135035	1
ORC1L	6	0	0.135035	1
ANKRD37	6	0	0.135035	1
C19orf75	6	0	0.135035	1
KLHDC1	6	0	0.135035	1
ZNF467	6	0	0.135035	1
HSPBP1	6	0	0.135035	1
WIPF2	6	0	0.135035	1
DYNC2H1	6	0	0.135035	1
LAX1	6	0	0.135035	1
C7orf43	6	0	0.135035	1
C1orf56	6	0	0.135035	1
AMIGO2	6	0	0.135035	1
KIAA1407	6	0	0.135035	1
L3MBTL4	6	0	0.135035	1
RNF149	6	0	0.135035	1
CUL4B	30	7	0.13557	1
B2M	10	1	0.136385	1
SCAND1	10	1	0.136385	1
PAPD7	10	1	0.136385	1
SSR3	10	1	0.136385	1
LEPREL2	10	1	0.136385	1
GRAMD1A	10	1	0.136385	1
SRGAP3	10	1	0.136385	1
HMGB1	10	1	0.136385	1
OCIAD2	10	1	0.136385	1
MECOM	10	1	0.136385	1
E2F8	10	1	0.136385	1
ASXL1	10	1	0.136385	1
TMEM185B	10	1	0.136385	1
WDR87	10	1	0.136385	1
TRIM36	10	1	0.136385	1
TPP1	10	1	0.136385	1
ZNF792	10	1	0.136385	1
ZNF487	10	1	0.136385	1
LDLRAP1	10	1	0.136385	1
PPP2R3C	10	1	0.136385	1
LEPROTL1	10	1	0.136385	1
TXNDC11	10	1	0.136385	1
LOC253724	10	1	0.136385	1
CBS	10	1	0.136385	1
RALGDS	10	1	0.136385	1
PIH1D1	10	1	0.136385	1
AES	10	1	0.136385	1
ZNF621	10	1	0.136385	1
NAGK	10	1	0.136385	1
ZNF721	10	1	0.136385	1
MFSD2A	10	1	0.136385	1
LASS5	10	1	0.136385	1
PCNX	54	15	0.137055	1
SEMA6B	33	8	0.137518	1
ERLIN1	33	8	0.137518	1
TNFSF12	33	8	0.137518	1
CCDC155	17	3	0.138444	1
CAMSAP1	17	3	0.138444	1
NUDCD2	17	3	0.138444	1
RIOK3	17	3	0.138444	1
WASF2	36	9	0.138701	1
HEXIM1	36	9	0.138701	1
ANKRD44	45	12	0.139213	1
DNM1	45	12	0.139213	1
IFT140	39	10	0.139297	1
SQRDL	39	10	0.139297	1
ATP5A1	42	11	0.139435	1
LYRM1	212	72	0.143261	1
MTPN	20	4	0.146714	1
SNRPC	20	4	0.146714	1
CSAD	20	4	0.146714	1
MAD2L1BP	20	4	0.146714	1
IQSEC2	20	4	0.146714	1
PTCH2	20	4	0.146714	1
UBXN11	165	55	0.149951	1
ZBTB7B	59	17	0.150089	1
BAALC	143	47	0.150828	1
PCK2	23	5	0.152076	1
ATXN1	23	5	0.152076	1
SOX5	23	5	0.152076	1
RASSF3	23	5	0.152076	1
ZNF384	23	5	0.152076	1
ATF7	53	15	0.15337	1
MALAT1	104	33	0.154078	1	x
NCOA2	26	6	0.155492	1	x
UPB1	26	6	0.155492	1
LRCH4	26	6	0.155492	1
VPS28	26	6	0.155492	1
FLJ35776	47	13	0.156185	1
ARMC2	87	27	0.156851	1
CD52	13	2	0.156914	1
SLC22A15	13	2	0.156914	1
C19orf50	13	2	0.156914	1
PCDHGA11	13	2	0.156914	1
GABPB2	13	2	0.156914	1
CBY3	13	2	0.156914	1
PCDH9	13	2	0.156914	1
C19orf57	13	2	0.156914	1
NOTCH4	13	2	0.156914	1
LRRC24	13	2	0.156914	1
SESN1	13	2	0.156914	1
ZNF232	13	2	0.156914	1
PART1	13	2	0.156914	1
TMEM220	13	2	0.156914	1
DCHS1	29	7	0.15755	1
SYNJ2	29	7	0.15755	1
TIA1	29	7	0.15755	1
ATP5G2	29	7	0.15755	1
CORO1A	32	8	0.158632	1
NCRNA00263	32	8	0.158632	1
HIST1H2BK	38	10	0.158818	1
KIF13A	38	10	0.158818	1
ABL2	35	9	0.158994	1
ZCCHC2	35	9	0.158994	1
KLF9	35	9	0.158994	1
FOXK1	35	9	0.158994	1
PIP5K1C	35	9	0.158994	1
ARHGAP9	67	20	0.15972	1
GPR97	169	57	0.164152	1
GAB3	139	46	0.164275	1
SIK3	78	24	0.164765	1
BAI1	16	3	0.168587	1	x
NLRP1	16	3	0.168587	1
C5orf39	16	3	0.168587	1
CETP	16	3	0.168587	1
C21orf58	16	3	0.168587	1
ACCS	16	3	0.168587	1
C16orf54	16	3	0.168587	1
TFEC	52	15	0.171123	1
HCK	69	21	0.173046	1
MAFG	19	4	0.175433	1
EEF2K	19	4	0.175433	1
HIPK3	19	4	0.175433	1
BHLHE40	19	4	0.175433	1
NMRAL1	19	4	0.175433	1
NUDT2	19	4	0.175433	1
FUT7	94	30	0.175838	1
EDC3	9	1	0.176334	1	x
FBXL17	9	1	0.176334	1
ZNF83	9	1	0.176334	1
ATP8A1	9	1	0.176334	1
SIDT1	9	1	0.176334	1
INO80E	9	1	0.176334	1
MAP2	9	1	0.176334	1
POLR2E	9	1	0.176334	1
XBP1	9	1	0.176334	1
AVL9	9	1	0.176334	1
METTL7B	9	1	0.176334	1
SENP7	9	1	0.176334	1
UTP23	9	1	0.176334	1
EML3	9	1	0.176334	1
GAPDHS	9	1	0.176334	1
LOC256880	9	1	0.176334	1
C8orf77	9	1	0.176334	1
NAA40	9	1	0.176334	1
EPOR	9	1	0.176334	1
TMUB2	9	1	0.176334	1
SFRS12IP1	9	1	0.176334	1
AFF4	9	1	0.176334	1
FLOT2	9	1	0.176334	1
SS18	9	1	0.176334	1
RAB3B	9	1	0.176334	1
YTHDF3	9	1	0.176334	1
PRDM11	9	1	0.176334	1
TWSG1	9	1	0.176334	1
ST7	9	1	0.176334	1
BTBD9	9	1	0.176334	1
TLE3	9	1	0.176334	1
PCTP	9	1	0.176334	1
RUFY3	9	1	0.176334	1
C7orf68	9	1	0.176334	1
NUP35	9	1	0.176334	1
ZC3H10	9	1	0.176334	1
ING1	9	1	0.176334	1
TIGD1	9	1	0.176334	1
SNRPB2	9	1	0.176334	1
UBE2D2	9	1	0.176334	1
BTF3L4	9	1	0.176334	1
KIAA1468	9	1	0.176334	1
C15orf52	43	12	0.177204	1
SET	63	19	0.17874	1
C10orf140	63	19	0.17874	1
TNRC6B	40	11	0.178922	1
IFI16	40	11	0.178922	1
SLC39A1	40	11	0.178922	1
GNAL	22	5	0.179376	1
CSNK1G2	22	5	0.179376	1
USP24	22	5	0.179376	1
RALB	22	5	0.179376	1
LPAR5	22	5	0.179376	1
SCARB2	22	5	0.179376	1
LOC100233209	22	5	0.179376	1
SQSTM1	37	10	0.180394	1
LIMD2	25	6	0.181452	1
ZNF689	25	6	0.181452	1
ZNF787	25	6	0.181452	1
NUFIP2	25	6	0.181452	1
PRKD2	25	6	0.181452	1
C8orf73	34	9	0.181531	1
PRKACB	34	9	0.181531	1
PPP1R9B	31	8	0.182213	1
HSP90AA1	31	8	0.182213	1
BIN2	31	8	0.182213	1
TFE3	31	8	0.182213	1
CA11	31	8	0.182213	1
LPHN3	31	8	0.182213	1
NBEAL2	31	8	0.182213	1
PSCA	31	8	0.182213	1
FAM63A	28	7	0.182271	1
SLC9A1	28	7	0.182271	1
DIAPH2	28	7	0.182271	1
BNIP3L	99	32	0.183352	1
PTPN6	57	17	0.184534	1	x
BMF	175	60	0.186121	1
SAPS1	71	22	0.18647	1
TNFRSF14	5	0	0.188527	1	x
ATXN3	5	0	0.188527	1	x
PARD3B	5	0	0.188527	1	x
C20orf177	5	0	0.188527	1	x
GGA2	5	0	0.188527	1	x
MESP1	5	0	0.188527	1	x
BMPR1B	5	0	0.188527	1	x
ABHD15	5	0	0.188527	1	x
VEZF1	5	0	0.188527	1
MAGED2	5	0	0.188527	1
CDK11B	5	0	0.188527	1
TTBK2	5	0	0.188527	1
TMEM145	5	0	0.188527	1
UBE2V2	5	0	0.188527	1
PPP4R1	5	0	0.188527	1
E2F6	5	0	0.188527	1
TNPO1	5	0	0.188527	1
CEP72	5	0	0.188527	1
BNIPL	5	0	0.188527	1
PGP	5	0	0.188527	1
HNRNPU	5	0	0.188527	1
MARCH9	5	0	0.188527	1
SRD5A1	5	0	0.188527	1
FTSJ3	5	0	0.188527	1
TBX3	5	0	0.188527	1
GABRB2	5	0	0.188527	1
PDDC1	5	0	0.188527	1
RALGPS2	5	0	0.188527	1
PARP2	5	0	0.188527	1
IFIT5	5	0	0.188527	1
CLYBL	5	0	0.188527	1
LOC729156	5	0	0.188527	1
GTPBP2	5	0	0.188527	1
ZNF213	5	0	0.188527	1
C2	5	0	0.188527	1
CXorf22	5	0	0.188527	1
SUV420H2	5	0	0.188527	1
HCN2	5	0	0.188527	1
LUZP2	5	0	0.188527	1
CSNK1D	5	0	0.188527	1
STX2	5	0	0.188527	1
ZNF382	5	0	0.188527	1
NCRNA00247	5	0	0.188527	1
PRCP	5	0	0.188527	1
LIN7B	5	0	0.188527	1
ERBB4	5	0	0.188527	1
ZNF559	5	0	0.188527	1
BMP6	5	0	0.188527	1
LGALS8	5	0	0.188527	1
CTSA	5	0	0.188527	1
PCGF2	5	0	0.188527	1
TPP2	5	0	0.188527	1
SRR	5	0	0.188527	1
LRRC57	5	0	0.188527	1
COMMD6	5	0	0.188527	1
DNAJC25	5	0	0.188527	1
MEGF8	5	0	0.188527	1
RBM12	5	0	0.188527	1
BTBD3	5	0	0.188527	1
PURB	5	0	0.188527	1
ZNF736	5	0	0.188527	1
MYOZ2	5	0	0.188527	1
C6orf125	5	0	0.188527	1
IMMP1L	5	0	0.188527	1
HEATR5B	5	0	0.188527	1
TBP	5	0	0.188527	1
TMEM214	5	0	0.188527	1
CDKN1A	5	0	0.188527	1
ASTN2	5	0	0.188527	1
AP1S2	5	0	0.188527	1
VLDLR	5	0	0.188527	1
SNX33	5	0	0.188527	1
PEX16	5	0	0.188527	1
WDR44	5	0	0.188527	1
CENPO	5	0	0.188527	1
HORMAD1	5	0	0.188527	1
SLITRK4	5	0	0.188527	1
OSBPL11	5	0	0.188527	1
FBN3	5	0	0.188527	1
RPS2P32	5	0	0.188527	1
APOF	5	0	0.188527	1
RAVER2	5	0	0.188527	1
TDG	5	0	0.188527	1
GALNTL6	5	0	0.188527	1
DGKH	5	0	0.188527	1
C17orf97	5	0	0.188527	1
DISC1	5	0	0.188527	1
C17orf100	5	0	0.188527	1
CAMK1D	5	0	0.188527	1
NDST4	5	0	0.188527	1
STARD7	5	0	0.188527	1
FAM65A	5	0	0.188527	1
DSG2	5	0	0.188527	1
TMEM223	5	0	0.188527	1
PLEKHG2	5	0	0.188527	1
C1orf21	5	0	0.188527	1
SSBP4	5	0	0.188527	1
ITGB4	5	0	0.188527	1
IFT81	5	0	0.188527	1
RXRB	5	0	0.188527	1
HNRNPA3	5	0	0.188527	1
IRF7	5	0	0.188527	1
CSPP1	5	0	0.188527	1
LILRA4	5	0	0.188527	1
LAMB1	5	0	0.188527	1
MESDC1	5	0	0.188527	1
ARSG	5	0	0.188527	1
SLC8A2	5	0	0.188527	1
LOC100286844	5	0	0.188527	1
DEDD	5	0	0.188527	1
SNX11	5	0	0.188527	1
MAP1A	5	0	0.188527	1
SIRT3	5	0	0.188527	1
MDFI	5	0	0.188527	1
HBQ1	5	0	0.188527	1
SNX12	5	0	0.188527	1
TSPAN5	5	0	0.188527	1
RSPO2	5	0	0.188527	1
C20orf203	5	0	0.188527	1
WDR5B	5	0	0.188527	1
LOC143666	5	0	0.188527	1
PICALM	5	0	0.188527	1
TRIM37	5	0	0.188527	1
DNM3	5	0	0.188527	1
NCRNA00158	5	0	0.188527	1
ATF5	5	0	0.188527	1
KCNE1	5	0	0.188527	1
PTPRM	5	0	0.188527	1
MOSPD3	5	0	0.188527	1
DHCR7	5	0	0.188527	1
RHOT1	5	0	0.188527	1
SIAH1	5	0	0.188527	1
C2orf65	180	62	0.190236	1
BTBD19	51	15	0.19036	1
CELF2	134	45	0.190958	1
EVI2B	131	44	0.194515	1
DHRS13	12	2	0.194818	1	x
C2orf86	12	2	0.194818	1
BMP4	12	2	0.194818	1
RNF2	12	2	0.194818	1
METTL4	12	2	0.194818	1
NUCB2	12	2	0.194818	1
SETX	12	2	0.194818	1
LSR	12	2	0.194818	1
BMP1	12	2	0.194818	1
ZNF292	12	2	0.194818	1
TBCCD1	12	2	0.194818	1
PKN2	12	2	0.194818	1
MTCP1NB	12	2	0.194818	1
KIAA0232	12	2	0.194818	1
PCDH15	12	2	0.194818	1
RHOBTB3	12	2	0.194818	1
TWF2	12	2	0.194818	1
IFIH1	12	2	0.194818	1
SNX16	12	2	0.194818	1
HOXC5	12	2	0.194818	1
TCTEX1D4	12	2	0.194818	1
MFI2	12	2	0.194818	1
UBE2E3	12	2	0.194818	1
ACVR1	12	2	0.194818	1
C4orf32	12	2	0.194818	1
LOC202781	12	2	0.194818	1
OSGIN2	12	2	0.194818	1
MBD5	12	2	0.194818	1
CHRM5	12	2	0.194818	1
NCALD	120	40	0.19606	1
CAPG	45	13	0.196108	1
TTC9	87	28	0.197591	1
PINX1	42	12	0.198896	1
LYL1	42	12	0.198896	1
PIK3C2B	42	12	0.198896	1
RASAL2	73	23	0.199956	1
C15orf39	39	11	0.20158	1
C11orf17	15	3	0.204025	1
PTDSS1	15	3	0.204025	1
TMOD2	15	3	0.204025	1
CYTSA	15	3	0.204025	1
SLC29A2	15	3	0.204025	1
LHX6	15	3	0.204025	1
UBE2E1	15	3	0.204025	1
GGNBP2	15	3	0.204025	1
ESRRA	15	3	0.204025	1
TRABD	15	3	0.204025	1
SLC5A5	15	3	0.204025	1
RC3H2	15	3	0.204025	1
LOC647946	36	10	0.204108	1
C16orf5	33	9	0.20641	1
HS3ST3B1	33	9	0.20641	1
CLIC1	33	9	0.20641	1
ERC1	33	9	0.20641	1
SGK223	157	54	0.207129	1
PLEKHA5	30	8	0.208383	1
DSC2	30	8	0.208383	1
DOK3	18	4	0.208556	1	x
ELAVL1	18	4	0.208556	1
ACSL4	18	4	0.208556	1
PLXNB2	18	4	0.208556	1
BAZ2A	18	4	0.208556	1
EXOSC4	18	4	0.208556	1
ADAMTS1	18	4	0.208556	1
KIAA0226	18	4	0.208556	1
MARVELD1	18	4	0.208556	1
CDKN1B	18	4	0.208556	1
YES1	27	7	0.209881	1
HOXA7	27	7	0.209881	1
C22orf26	27	7	0.209881	1
KCNH8	27	7	0.209881	1
LUZP1	27	7	0.209881	1
APOO	21	5	0.210432	1
NUDT5	21	5	0.210432	1
IPCEF1	21	5	0.210432	1
PFKFB3	21	5	0.210432	1
TMBIM4	21	5	0.210432	1
C12orf11	21	5	0.210432	1
RBMS1	21	5	0.210432	1
CD82	21	5	0.210432	1
KDM4B	21	5	0.210432	1
CNDP2	24	6	0.210681	1
SAG	24	6	0.210681	1
MBLAC1	24	6	0.210681	1
ATN1	24	6	0.210681	1
CSF1R	24	6	0.210681	1
TBC1D22A	24	6	0.210681	1
MUM1	24	6	0.210681	1
KSR1	50	15	0.211114	1
JARID2	162	56	0.211608	1
MAP3K8	61	19	0.215791	1
C5orf13	44	13	0.218648	1
SFMBT2	69	22	0.222129	1
RSAD2	80	26	0.222429	1
NUDT1	8	1	0.22653	1
HELB	8	1	0.22653	1
PHF13	8	1	0.22653	1
C8orf83	8	1	0.22653	1
RG9MTD3	8	1	0.22653	1
UPRT	8	1	0.22653	1
CFD	8	1	0.22653	1
LFNG	8	1	0.22653	1
CYHR1	8	1	0.22653	1
TM9SF4	8	1	0.22653	1
TYK2	8	1	0.22653	1
NCRNA00203	8	1	0.22653	1
PCCA	8	1	0.22653	1
ALKBH5	8	1	0.22653	1
TRIM33	8	1	0.22653	1
DNAJC5	8	1	0.22653	1
STK38	8	1	0.22653	1
CDCA7L	8	1	0.22653	1
SOCS4	8	1	0.22653	1
EPC2	8	1	0.22653	1
LOC220930	8	1	0.22653	1
S100A6	8	1	0.22653	1
STX6	8	1	0.22653	1
DECR1	8	1	0.22653	1
TMEM55A	8	1	0.22653	1
D2HGDH	8	1	0.22653	1
TBC1D23	8	1	0.22653	1
CHORDC1	8	1	0.22653	1
RARRES1	8	1	0.22653	1
DCLRE1B	8	1	0.22653	1
USP21	8	1	0.22653	1
TCIRG1	8	1	0.22653	1
UBAC1	8	1	0.22653	1
DOPEY1	8	1	0.22653	1
PARP9	8	1	0.22653	1
ENTPD1	8	1	0.22653	1
SLC25A23	8	1	0.22653	1
C12orf57	8	1	0.22653	1
SCARB1	8	1	0.22653	1
C10orf47	8	1	0.22653	1
LAMP1	8	1	0.22653	1
C16orf62	8	1	0.22653	1
SERPINE1	8	1	0.22653	1
USP49	8	1	0.22653	1
PLVAP	8	1	0.22653	1
UBL4A	8	1	0.22653	1
CPB2	8	1	0.22653	1
VGF	8	1	0.22653	1
C16orf45	8	1	0.22653	1
RNF103	8	1	0.22653	1
TSNAX	8	1	0.22653	1
C17orf76	8	1	0.22653	1
IDH2	8	1	0.22653	1
IL32	8	1	0.22653	1
IRGQ	8	1	0.22653	1
UCKL1AS	8	1	0.22653	1
C16orf91	8	1	0.22653	1
CXXC1	8	1	0.22653	1
ZNF638	8	1	0.22653	1
CBX4	8	1	0.22653	1
DIP2C	8	1	0.22653	1
SNAPC1	8	1	0.22653	1
COMMD3	8	1	0.22653	1
C15orf37	8	1	0.22653	1
MIR548C	8	1	0.22653	1
CALHM3	8	1	0.22653	1
CABP4	8	1	0.22653	1
NFIC	52	16	0.228822	1
PKIB	49	15	0.233403	1
ST3GAL1	93	31	0.233624	1
SYK	32	9	0.233701	1
GHRLOS	29	8	0.237228	1
FNDC3B	29	8	0.237228	1
EMP3	29	8	0.237228	1
CREB3L1	46	14	0.238109	1
SLC1A3	46	14	0.238109	1
CTF1	46	14	0.238109	1
ST3GAL2	117	40	0.238812	1
MAP3K12	11	2	0.240177	1	x
PGCP	11	2	0.240177	1	x
ABCA2	11	2	0.240177	1
ABTB2	11	2	0.240177	1
DUSP2	11	2	0.240177	1
SMAD4	11	2	0.240177	1
MPPE1	11	2	0.240177	1
UHRF1BP1L	11	2	0.240177	1
CNO	11	2	0.240177	1
LMAN1	11	2	0.240177	1
NFE2L3	11	2	0.240177	1
CRYBG3	11	2	0.240177	1
LOC389333	11	2	0.240177	1
DEDD2	11	2	0.240177	1
LOC153684	11	2	0.240177	1
TBC1D4	11	2	0.240177	1
SYP	11	2	0.240177	1
SIX5	11	2	0.240177	1
MESDC2	11	2	0.240177	1
C1orf103	11	2	0.240177	1
PIGS	11	2	0.240177	1
EDEM1	11	2	0.240177	1
MFSD5	11	2	0.240177	1
MAPKAP1	11	2	0.240177	1
BLOC1S3	11	2	0.240177	1
NAIF1	11	2	0.240177	1
MPZL2	11	2	0.240177	1
AFG3L1	11	2	0.240177	1
SLK	11	2	0.240177	1
NMI	26	7	0.240493	1
TBL1XR1	26	7	0.240493	1
P2RY6	26	7	0.240493	1
AKT1S1	26	7	0.240493	1
ACSF3	26	7	0.240493	1
NKIRAS2	57	18	0.241161	1
TBC1D8	57	18	0.241161	1
TGIF1	43	13	0.242939	1
LASS6	43	13	0.242939	1
WDR81	43	13	0.242939	1
PDLIM2	43	13	0.242939	1
FRAT2	23	6	0.243327	1
BAHCC1	23	6	0.243327	1
SDF4	23	6	0.243327	1
AHCYL2	23	6	0.243327	1
GRB10	23	6	0.243327	1
CENPBD1	23	6	0.243327	1
ALCAM	23	6	0.243327	1
ZNF41	14	3	0.245255	1
PCDHGA4	14	3	0.245255	1
TAF4B	14	3	0.245255	1
CARHSP1	14	3	0.245255	1
DYX1C1	14	3	0.245255	1
WDFY3	14	3	0.245255	1
CHD6	14	3	0.245255	1
UBE2G1	14	3	0.245255	1
RASAL3	14	3	0.245255	1
C6orf130	14	3	0.245255	1
PCDHGB6	14	3	0.245255	1
FES	14	3	0.245255	1
PCDHGB5	14	3	0.245255	1
TET1	14	3	0.245255	1
FGF13	14	3	0.245255	1
CEBPD	14	3	0.245255	1
PCDHGA9	14	3	0.245255	1
CD72	14	3	0.245255	1
COL15A1	14	3	0.245255	1
C22orf30	14	3	0.245255	1
SETD7	14	3	0.245255	1
PPP1R15A	20	5	0.245453	1
FHOD1	20	5	0.245453	1
ALDH2	20	5	0.245453	1
RILP	20	5	0.245453	1
RNF24	20	5	0.245453	1
ZCCHC11	20	5	0.245453	1
FUT11	20	5	0.245453	1
SS18L1	20	5	0.245453	1
C1RL	20	5	0.245453	1
TK2	95	32	0.245655	1
RHOBTB2	17	4	0.246393	1
CLN3	17	4	0.246393	1
LOC283663	17	4	0.246393	1
ZNF821	17	4	0.246393	1
BAZ1B	17	4	0.246393	1
RFXANK	17	4	0.246393	1
DICER1	17	4	0.246393	1
ZNF397	17	4	0.246393	1
CYB5D2	17	4	0.246393	1
PORCN	17	4	0.246393	1
SUN1	40	12	0.247893	1
CXorf65	62	20	0.252174	1
EPB41L3	62	20	0.252174	1
DYRK1A	37	11	0.252968	1
EMR1	37	11	0.252968	1
IGF2BP2	89	30	0.256104	1
SUGT1P1	97	33	0.257666	1
BAZ2B	59	19	0.257774	1
CD33	34	10	0.258155	1
ARRB1	105	36	0.258734	1
CD86	129	45	0.259866	1
AMN1	86	29	0.261594	1
NR6A1	67	22	0.262085	1
SMAD5OS	4	0	0.263209	1	x
NAV2	4	0	0.263209	1	x
CD200	4	0	0.263209	1	x
NCRNA00094	4	0	0.263209	1
ANKRD39	4	0	0.263209	1
B3GNT2	4	0	0.263209	1
UCN2	4	0	0.263209	1
OTX1	4	0	0.263209	1
PSENEN	4	0	0.263209	1
LOC284551	4	0	0.263209	1
ZNF420	4	0	0.263209	1
KCTD15	4	0	0.263209	1
NPC2	4	0	0.263209	1
PRODH2	4	0	0.263209	1
NLRP3	4	0	0.263209	1
GRAMD3	4	0	0.263209	1
TMPPE	4	0	0.263209	1
CACNG8	4	0	0.263209	1
AUP1	4	0	0.263209	1
DNAJC1	4	0	0.263209	1
SULF2	4	0	0.263209	1
FTSJD1	4	0	0.263209	1
CAPN10	4	0	0.263209	1
CGGBP1	4	0	0.263209	1
ACE2	4	0	0.263209	1
LRRTM4	4	0	0.263209	1
NDUFV3	4	0	0.263209	1
ZNF496	4	0	0.263209	1
UHMK1	4	0	0.263209	1
AP2A1	4	0	0.263209	1
GDF1	4	0	0.263209	1
CAPN12	4	0	0.263209	1
P2RX4	4	0	0.263209	1
GRPEL2	4	0	0.263209	1
LARP1B	4	0	0.263209	1
BTRC	4	0	0.263209	1
AIDA	4	0	0.263209	1
OSBPL6	4	0	0.263209	1
C2orf66	4	0	0.263209	1
YIPF3	4	0	0.263209	1
GNG11	4	0	0.263209	1
ARHGEF19	4	0	0.263209	1
FAM102A	4	0	0.263209	1
HIC1	4	0	0.263209	1
PSIP1	4	0	0.263209	1
ZNF434	4	0	0.263209	1
TUG1	4	0	0.263209	1
CNGB3	4	0	0.263209	1
ANKAR	4	0	0.263209	1
FAM126B	4	0	0.263209	1
CHCHD5	4	0	0.263209	1
C5orf15	4	0	0.263209	1
CACNB1	4	0	0.263209	1
ZNF615	4	0	0.263209	1
NMB	4	0	0.263209	1
LOC100132707	4	0	0.263209	1
PIGZ	4	0	0.263209	1
SHC2	4	0	0.263209	1
PVRL4	4	0	0.263209	1
NCDN	4	0	0.263209	1
CRB1	4	0	0.263209	1
SPOPL	4	0	0.263209	1
XKR8	4	0	0.263209	1
ZNF14	4	0	0.263209	1
SLC27A3	4	0	0.263209	1
FASTKD2	4	0	0.263209	1
LOX	4	0	0.263209	1
TDP2	4	0	0.263209	1
UBE3A	4	0	0.263209	1
ZNF695	4	0	0.263209	1
AGBL5	4	0	0.263209	1
MPP2	4	0	0.263209	1
ATP13A2	4	0	0.263209	1
NIPSNAP3A	4	0	0.263209	1
ZNF711	4	0	0.263209	1
DEPDC7	4	0	0.263209	1
ACOT8	4	0	0.263209	1
LASS4	4	0	0.263209	1
EGR3	4	0	0.263209	1
RIC8A	4	0	0.263209	1
TDRD7	4	0	0.263209	1
DHRS1	4	0	0.263209	1
C8orf79	4	0	0.263209	1
TBX6	4	0	0.263209	1
LRRC47	4	0	0.263209	1
SHANK1	4	0	0.263209	1
AOAH	4	0	0.263209	1
NT5DC3	4	0	0.263209	1
YTHDF1	4	0	0.263209	1
LOC100133545	4	0	0.263209	1
BCL7C	4	0	0.263209	1
IDH1	4	0	0.263209	1
ZNF142	4	0	0.263209	1
IL12RB1	4	0	0.263209	1
CDH24	4	0	0.263209	1
SLC5A10	4	0	0.263209	1
KBTBD3	4	0	0.263209	1
MYOT	4	0	0.263209	1
ZNF195	4	0	0.263209	1
MYO1B	4	0	0.263209	1
CDKN2AIPNL	4	0	0.263209	1
SLC25A36	4	0	0.263209	1
SETD6	4	0	0.263209	1
PITPNA	4	0	0.263209	1
GPX1	4	0	0.263209	1
MFN1	4	0	0.263209	1
CYP27B1	4	0	0.263209	1
ZNF786	4	0	0.263209	1
RPS6KB1	4	0	0.263209	1
CD96	4	0	0.263209	1
IFI35	4	0	0.263209	1
SRA1	4	0	0.263209	1
AIRE	4	0	0.263209	1
ZNF483	4	0	0.263209	1
SLC6A9	4	0	0.263209	1
YSK4	4	0	0.263209	1
CORO6	4	0	0.263209	1
LOC100302401	4	0	0.263209	1
DBI	4	0	0.263209	1
PLEKHN1	4	0	0.263209	1
IRF2BP1	4	0	0.263209	1
PCGF3	4	0	0.263209	1
BTN2A3	4	0	0.263209	1
C12orf52	4	0	0.263209	1
MAGT1	4	0	0.263209	1
PFN4	4	0	0.263209	1
NCRNA00219	4	0	0.263209	1
C15orf58	4	0	0.263209	1
C9orf140	4	0	0.263209	1
ZNF544	4	0	0.263209	1
TMED4	4	0	0.263209	1
MAFF	4	0	0.263209	1
TBC1D24	4	0	0.263209	1
LOC100134713	4	0	0.263209	1
UGDH	4	0	0.263209	1
ZNF790	4	0	0.263209	1
MYO15A	4	0	0.263209	1
E2F7	4	0	0.263209	1
HCFC1R1	4	0	0.263209	1
STX17	4	0	0.263209	1
MME	4	0	0.263209	1
AGAP2	4	0	0.263209	1
MYO6	4	0	0.263209	1
KIAA0100	4	0	0.263209	1
CD79B	4	0	0.263209	1
PATL1	4	0	0.263209	1
HAGHL	4	0	0.263209	1
RNF7	4	0	0.263209	1
TYW3	4	0	0.263209	1
ABHD13	4	0	0.263209	1
LOC285419	4	0	0.263209	1
LMTK3	4	0	0.263209	1
FKBPL	4	0	0.263209	1
IQSEC3	4	0	0.263209	1
KLHL11	4	0	0.263209	1
GAS6	4	0	0.263209	1
ZNF680	4	0	0.263209	1
RPS27L	4	0	0.263209	1
TMEM180	4	0	0.263209	1
SLC35E2	4	0	0.263209	1
PDZD8	4	0	0.263209	1
TRAM2	4	0	0.263209	1
RHOBTB1	4	0	0.263209	1
COMMD10	4	0	0.263209	1
CCDC82	4	0	0.263209	1
MEX3C	4	0	0.263209	1
FAM188B	4	0	0.263209	1
SETD8	4	0	0.263209	1
MSRA	4	0	0.263209	1
HCN1	4	0	0.263209	1
MUT	4	0	0.263209	1
SLC25A21	4	0	0.263209	1
ALS2CR8	4	0	0.263209	1
ARHGAP42	4	0	0.263209	1
DVL1	4	0	0.263209	1
CYP26A1	4	0	0.263209	1
HMGN4	4	0	0.263209	1
EPS8L3	4	0	0.263209	1
AP1S1	4	0	0.263209	1
LRRIQ3	4	0	0.263209	1
HINT3	4	0	0.263209	1
ROBO2	4	0	0.263209	1
AGRP	4	0	0.263209	1
TBC1D20	4	0	0.263209	1
ACP2	4	0	0.263209	1
FIGNL2	4	0	0.263209	1
APOL3	4	0	0.263209	1
TMEM63A	4	0	0.263209	1
ZNF561	4	0	0.263209	1
MTMR10	4	0	0.263209	1
APOL2	4	0	0.263209	1
ZNF836	4	0	0.263209	1
ACBD4	4	0	0.263209	1
CHCHD7	4	0	0.263209	1
GPR84	4	0	0.263209	1
SLC4A11	4	0	0.263209	1
CCT6B	4	0	0.263209	1
TBC1D25	4	0	0.263209	1
HYAL2	4	0	0.263209	1
UTS2D	4	0	0.263209	1
SNORD54	4	0	0.263209	1
CDC34	4	0	0.263209	1
HNRNPH3	4	0	0.263209	1
BANF1	4	0	0.263209	1
RORA	4	0	0.263209	1
PPP2R5A	4	0	0.263209	1
VANGL2	4	0	0.263209	1
KHDC1	4	0	0.263209	1
ZNF649	4	0	0.263209	1
SEPN1	4	0	0.263209	1
CACNA1H	4	0	0.263209	1
RAP2B	4	0	0.263209	1
TMEM72	4	0	0.263209	1
RAB11FIP3	4	0	0.263209	1
PCYOX1	4	0	0.263209	1
MIR548H3	4	0	0.263209	1
PCIF1	4	0	0.263209	1
KLHL26	4	0	0.263209	1
SPAG16	4	0	0.263209	1
FLT3LG	4	0	0.263209	1
GREM2	4	0	0.263209	1
MGC23284	31	9	0.263439	1
NBN	31	9	0.263439	1
MIDN	31	9	0.263439	1
EPB41L2	31	9	0.263439	1
KIAA1409	64	21	0.268008	1
C14orf181	28	8	0.268793	1
NCF2	28	8	0.268793	1
AGPAT9	42	13	0.26898	1
GRLF1	42	13	0.26898	1
MMP25	42	13	0.26898	1
NFATC2	139	49	0.269468	1
PARP16	25	7	0.274166	1
KIF26B	25	7	0.274166	1
MAP7D1	25	7	0.274166	1
SPHK2	25	7	0.274166	1
SHOX2	25	7	0.274166	1
RBL1	25	7	0.274166	1
SLC43A1	25	7	0.274166	1
CLEC2B	61	20	0.274169	1
MNT	39	12	0.275216	1
NCK2	96	33	0.275365	1
SLC12A7	104	36	0.27577	1
IKZF1	50	16	0.275971	1
HIST2H2BE	22	6	0.279475	1	x
FKBP10	22	6	0.279475	1
DKFZp686O24166	22	6	0.279475	1
MYL6B	22	6	0.279475	1
STAT6	22	6	0.279475	1
FLNC	22	6	0.279475	1
ANP32B	22	6	0.279475	1
PIK3R1	22	6	0.279475	1
FAH	58	19	0.280591	1
TAPBPL	58	19	0.280591	1
DLG4	58	19	0.280591	1
LSM12	36	11	0.281718	1
CDC14A	36	11	0.281718	1
TFEB	36	11	0.281718	1
ANKS1A	259	95	0.281853	1
ATP9A	47	15	0.282572	1
LDB1	66	22	0.283644	1
ASH2L	66	22	0.283644	1
EHD1	19	5	0.284567	1
XPO1	19	5	0.284567	1
LOC388796	19	5	0.284567	1
P2RX5	7	1	0.288824	1	x
SEMA3F	7	1	0.288824	1	x
CRTC1	7	1	0.288824	1
LUC7L	7	1	0.288824	1
FBXL14	7	1	0.288824	1
ARHGEF17	7	1	0.288824	1
KIF21A	7	1	0.288824	1
KLF12	7	1	0.288824	1
FAM57A	7	1	0.288824	1
WRN	7	1	0.288824	1
ZNF343	7	1	0.288824	1
STX3	7	1	0.288824	1
PEF1	7	1	0.288824	1
EFNA1	7	1	0.288824	1
GPR143	7	1	0.288824	1
TRIM24	7	1	0.288824	1
PDCD2L	7	1	0.288824	1
PCBD2	7	1	0.288824	1
ARL6IP6	7	1	0.288824	1
EPM2A	7	1	0.288824	1
N4BP1	7	1	0.288824	1
SLC38A2	7	1	0.288824	1
PCGF6	7	1	0.288824	1
KHNYN	7	1	0.288824	1
CIC	7	1	0.288824	1
SEP15	7	1	0.288824	1
ANKHD1	7	1	0.288824	1
SRPK2	7	1	0.288824	1
BACE1	7	1	0.288824	1
SLC27A5	7	1	0.288824	1
PDGFRB	7	1	0.288824	1
PDIK1L	7	1	0.288824	1
CRYZL1	7	1	0.288824	1
SP110	7	1	0.288824	1
KTELC1	7	1	0.288824	1
DYSF	7	1	0.288824	1
TP53TG1	7	1	0.288824	1
ZNF706	7	1	0.288824	1
HSD17B1	7	1	0.288824	1
ARMC1	7	1	0.288824	1
ARHGDIA	7	1	0.288824	1
DPH1	7	1	0.288824	1
HSPA1L	7	1	0.288824	1
CUTA	7	1	0.288824	1
ZNF187	7	1	0.288824	1
NFIB	7	1	0.288824	1
AKR1A1	7	1	0.288824	1
S100A5	7	1	0.288824	1
MYO10	7	1	0.288824	1
KIAA1967	7	1	0.288824	1
BAI3	7	1	0.288824	1
GLOD4	7	1	0.288824	1
DCAF10	7	1	0.288824	1
BTBD2	7	1	0.288824	1
ECT2L	7	1	0.288824	1
SLC39A3	7	1	0.288824	1
PPIB	7	1	0.288824	1
ANKHD1-EIF4EBP3	7	1	0.288824	1
PKD2	7	1	0.288824	1
BTN3A3	7	1	0.288824	1
C18orf55	7	1	0.288824	1
TSTD2	7	1	0.288824	1
SNX13	7	1	0.288824	1
HYAL1	7	1	0.288824	1
PRR3	7	1	0.288824	1
ASAP2	7	1	0.288824	1
VAPA	7	1	0.288824	1
SLC35B2	7	1	0.288824	1
ZFR	7	1	0.288824	1
AMACR	7	1	0.288824	1
GLB1	7	1	0.288824	1
FAM100A	7	1	0.288824	1
CXorf26	7	1	0.288824	1
TNNT1	7	1	0.288824	1
GABARAP	7	1	0.288824	1
SRI	7	1	0.288824	1
C9orf156	7	1	0.288824	1
NELF	7	1	0.288824	1
CDK12	7	1	0.288824	1
PTBP2	7	1	0.288824	1
SFRS14	7	1	0.288824	1
CSF2RB	7	1	0.288824	1
TMEM53	7	1	0.288824	1
ACTR1B	7	1	0.288824	1
C11orf75	7	1	0.288824	1
MCM7	7	1	0.288824	1
OLFM2	7	1	0.288824	1
DCTD	7	1	0.288824	1
DNAH7	7	1	0.288824	1
FGF17	7	1	0.288824	1
OTUB2	7	1	0.288824	1
YAF2	7	1	0.288824	1
PHTF1	16	4	0.289155	1
TRAF3IP3	16	4	0.289155	1
RNLS	16	4	0.289155	1
MTMR12	16	4	0.289155	1
FBXL18	16	4	0.289155	1
NEK1	16	4	0.289155	1
PYCARD	16	4	0.289155	1
CCDC7	16	4	0.289155	1
RAB33A	44	14	0.289485	1
ATP2A2	44	14	0.289485	1
OSM	44	14	0.289485	1
XKR6	63	21	0.290324	1	x
GSN	63	21	0.290324	1
RNF38	13	3	0.292659	1
PQLC1	13	3	0.292659	1
PPAPDC1B	13	3	0.292659	1
IRAK1	13	3	0.292659	1
KIAA2018	13	3	0.292659	1
ZNF462	13	3	0.292659	1
DCTPP1	13	3	0.292659	1
TRIM65	13	3	0.292659	1
TCP11L1	13	3	0.292659	1
BDH1	13	3	0.292659	1
TUBA8	13	3	0.292659	1
TROVE2	13	3	0.292659	1
UFSP1	13	3	0.292659	1
LOC286467	13	3	0.292659	1
ME1	13	3	0.292659	1
PLEKHG5	13	3	0.292659	1
LNP1	13	3	0.292659	1
TAOK1	13	3	0.292659	1
HOMER1	13	3	0.292659	1
KIF2A	10	2	0.293761	1
DPP4	10	2	0.293761	1
SNX1	10	2	0.293761	1
BTBD10	10	2	0.293761	1
TMEM117	10	2	0.293761	1
WIPI1	10	2	0.293761	1
CES2	10	2	0.293761	1
USP42	10	2	0.293761	1
SSR4	10	2	0.293761	1
RAF1	10	2	0.293761	1
ACVR2B	10	2	0.293761	1
STARD10	10	2	0.293761	1
HDC	10	2	0.293761	1
OSCAR	10	2	0.293761	1
UBAC2	10	2	0.293761	1
NME4	10	2	0.293761	1
KCTD9	10	2	0.293761	1
CPPED1	10	2	0.293761	1
SLC25A35	10	2	0.293761	1
USP4	10	2	0.293761	1
MRAP2	10	2	0.293761	1
SIX3	10	2	0.293761	1
KIAA0664	10	2	0.293761	1
KLHDC3	10	2	0.293761	1
SND1	10	2	0.293761	1
SIRPD	10	2	0.293761	1
HEATR6	10	2	0.293761	1
C5orf51	10	2	0.293761	1
SOLH	10	2	0.293761	1
SGPP1	10	2	0.293761	1
DCAF6	10	2	0.293761	1
POU2F2	10	2	0.293761	1
IKBKE	10	2	0.293761	1
COG5	10	2	0.293761	1
ZP3	10	2	0.293761	1
CD99L2	10	2	0.293761	1
VPS37A	10	2	0.293761	1
BMI1	10	2	0.293761	1
RFX5	10	2	0.293761	1
STK17B	10	2	0.293761	1
SLC26A1	10	2	0.293761	1
PIK3CB	52	17	0.294309	1
CBX5	30	9	0.295617	1
TBC1D1	30	9	0.295617	1
C19orf54	30	9	0.295617	1
SLC38A1	30	9	0.295617	1
CD101	41	13	0.296743	1
IER2	41	13	0.296743	1
MPP1	60	20	0.297296	1	x
LY86	100	35	0.299683	1
ZNF445	84	29	0.300294	1
CSNK1G1	27	8	0.303068	1
RAB10	27	8	0.303068	1
DLG1	27	8	0.303068	1
KDM2A	27	8	0.303068	1
FAM13A	27	8	0.303068	1
PPRC1	27	8	0.303068	1
C20orf72	38	12	0.304386	1
ST3GAL6	57	19	0.304587	1
HMGA2	57	19	0.304587	1
MEF2C	105	37	0.305233	1
SLAMF1	65	22	0.306218	1
EPB41	81	28	0.307104	1
DOPEY2	46	15	0.309395	1
ADAM10	46	15	0.309395	1
LOC374443	46	15	0.309395	1
TRPM3	24	7	0.310894	1
TMC8	24	7	0.310894	1
ISL2	24	7	0.310894	1
RTN4RL1	24	7	0.310894	1
CAPZA1	24	7	0.310894	1
HMGN5	24	7	0.310894	1
LOC283314	24	7	0.310894	1
KIAA1731	54	18	0.312227	1
CD4	54	18	0.312227	1
RCSD1	35	11	0.312463	1
SATB2	35	11	0.312463	1
CCDC88C	35	11	0.312463	1
PARVG	43	14	0.317547	1
S100Z	99	35	0.318414	1
IL6R	21	6	0.319129	1
PPP4R4	21	6	0.319129	1
SRGN	21	6	0.319129	1
MED29	21	6	0.319129	1
SNX17	21	6	0.319129	1
ATP6V1B2	21	6	0.319129	1
C16orf86	21	6	0.319129	1
STRN3	21	6	0.319129	1
FAM96A	21	6	0.319129	1
CCNO	21	6	0.319129	1
KDM1B	32	10	0.321033	1
CCDC57	75	26	0.321529	1
SSH2	369	139	0.325943	1
NT5M	40	13	0.326174	1
PIK3CG	40	13	0.326174	1
ENOSF1	18	5	0.327799	1
MIR1267	18	5	0.327799	1
QPRT	18	5	0.327799	1
SFRS2IP	18	5	0.327799	1
SPATS2	18	5	0.327799	1
SP3	18	5	0.327799	1
MRPL1	18	5	0.327799	1
STK32B	18	5	0.327799	1
TGS1	18	5	0.327799	1
RALBP1	18	5	0.327799	1
C5orf55	18	5	0.327799	1
NR2F6	18	5	0.327799	1
SV2B	72	25	0.329186	1
TRAF3IP2	56	19	0.329713	1
BIK	29	9	0.330174	1
PIGP	29	9	0.330174	1
RUNX2	93	33	0.332498	1
NYX	15	4	0.336917	1
SNAPC5	15	4	0.336917	1
SLAMF6	15	4	0.336917	1
LRBA	15	4	0.336917	1
GXYLT2	15	4	0.336917	1
ZNF219	15	4	0.336917	1
ADAMTS7	15	4	0.336917	1
PCDHGA8	15	4	0.336917	1
C3orf38	15	4	0.336917	1
PTPLAD2	15	4	0.336917	1
ZCCHC6	15	4	0.336917	1
ZNF497	15	4	0.336917	1
RASGRP4	15	4	0.336917	1
RFX3	15	4	0.336917	1
VGLL4	45	15	0.337635	1
C15orf33	53	18	0.338332	1
STAT5A	53	18	0.338332	1
LHPP	26	8	0.339983	1
ACBD5	26	8	0.339983	1
GSDMD	26	8	0.339983	1
PER3	26	8	0.339983	1
FBXL20	26	8	0.339983	1
P2RY12	26	8	0.339983	1
GALNT2	111	40	0.340087	1
CHRDL1	34	11	0.345122	1
CUBN	34	11	0.345122	1
UNC13D	34	11	0.345122	1
INPP5F	95	34	0.345133	1
[truncated: 9,203 more rows]

## Sheet: shEg5 #1
Supplemenary data 2: Numbers of gene-trap insertions per gene in Eg5-depleted KBM-7 cells versus control KBM-7 cells
Gene	insertions shBRCA2 cells	insertions control cells	pvalue	FDR-pvalue	Tet-related genes
TAF6L	126	14	1.77487e-258	3.27108e-255	x
TAF5L	80	8	3.049e-165	2.80965e-162	x
TADA1	69	1	5.00906e-150	3.07723e-147	x
SUPT3H	70	38	7.63811e-125	3.51926e-122	x
SUPT7L	39	10	3.49934e-76	1.28986e-73	x
POU2F1	42	139	1.35559e-51	4.16392e-49	x
KDM3B	19	72	3.27885e-23	8.63275e-21	x
ZNF143	11	32	4.24461e-15	9.77853e-13	x
RBM19	3	4	9.51637e-06	0.00175387	x
TRIM28	3	4	9.51637e-06	0.00175387	x
GJA1	3	8	4.39938e-05	0.00675671	x
LOC126536	2	0	4.25354e-05	0.00675671	x
NRXN3	4	41	0.000217505	0.0308355	x
CLVS1	2	2	0.000253	0.0333056	x
PLXNA4	4	44	0.000279673	0.0343625	x
MAGI2	3	19	0.000389155	0.0448258	x
C10orf68	2	3	0.000419835	0.0455151	x
GTF2A2	2	4	0.000627021	0.062502	x
VDR	3	23	0.00064435	0.062502	x
RAB3D	3	25	0.000804026	0.0705628	x
SAMD4A	3	25	0.000804026	0.0705628	x
STRBP	2	6	0.00116031	0.0972026	x
GPC3	2	7	0.00148537	0.119023	x
ADH4	1	0	0.00652299	0.120219	x
ANKRD7	1	0	0.00652299	0.120219	x
ATXN3	2	14	0.00480336	0.120219	x
C1orf114	1	0	0.00652299	0.120219	x
C20orf177	2	15	0.00542033	0.120219	x
C5orf47	1	0	0.00652299	0.120219	x
C6orf114	2	13	0.00422116	0.120219	x
C6orf226	1	0	0.00652299	0.120219	x
C8orf34	2	9	0.00224971	0.120219	x
C8orf86	1	0	0.00652299	0.120219	x
CCDC152	1	0	0.00652299	0.120219	x
CD200	2	9	0.00224971	0.120219	x
CHIC1	1	0	0.00652299	0.120219	x
CLEC9A	1	0	0.00652299	0.120219	x
CYB5R4	3	36	0.00212644	0.120219	x
DISP1	1	0	0.00652299	0.120219	x
DKK3	1	0	0.00652299	0.120219	x
DMPK	1	0	0.00652299	0.120219	x
DPAGT1	2	16	0.00607159	0.120219	x
DSCR8	1	0	0.00652299	0.120219	x
DTX1	1	0	0.00652299	0.120219	x
EYS	5	166	0.00554609	0.120219	x
FAM190A	2	9	0.00224971	0.120219	x
FAM196A	1	0	0.00652299	0.120219	x
FRMD6	1	0	0.00652299	0.120219	x
GTF2A1L	1	0	0.00652299	0.120219	x
GULP1	1	0	0.00652299	0.120219	x
HBB	1	0	0.00652299	0.120219	x
HIPK1	3	37	0.00228775	0.120219	x
HLA-DQA1	1	0	0.00652299	0.120219	x
HOXD10	1	0	0.00652299	0.120219	x
IDH3A	2	11	0.00316297	0.120219	x
KIAA0467	1	0	0.00652299	0.120219	x
KLRC3	1	0	0.00652299	0.120219	x
LOC153910	1	0	0.00652299	0.120219	x
LOC283392	1	0	0.00652299	0.120219	x
LOC340094	1	0	0.00652299	0.120219	x
LPL	1	0	0.00652299	0.120219	x
LRRTM3	1	0	0.00652299	0.120219	x
LY6K	1	0	0.00652299	0.120219	x
MAFB	1	0	0.00652299	0.120219	x
MALAT1	6	197	0.00232727	0.120219	x
MASP2	1	0	0.00652299	0.120219	x
MIR545	1	0	0.00652299	0.120219	x
MPP1	6	182	0.0015841	0.120219	x
MYBL1	2	16	0.00607159	0.120219	x
NOL10	2	13	0.00422116	0.120219	x
NTM	2	12	0.0036742	0.120219	x
PDE3A	6	227	0.00456348	0.120219	x
PKNOX2	1	0	0.00652299	0.120219	x
PPT1	2	14	0.00480336	0.120219	x
PTPRS	2	8	0.00184867	0.120219	x
RHBDD1	1	0	0.00652299	0.120219	x
RNF152	1	0	0.00652299	0.120219	x
RNF212	1	0	0.00652299	0.120219	x
RSPH1	1	0	0.00652299	0.120219	x
RTN1	1	0	0.00652299	0.120219	x
SEPP1	1	0	0.00652299	0.120219	x
SERP2	1	0	0.00652299	0.120219	x
SGCZ	2	9	0.00224971	0.120219	x
SNAPC3	2	9	0.00224971	0.120219	x
SNORD16	1	0	0.00652299	0.120219	x
SNTG1	2	10	0.00268798	0.120219	x
SNX14	2	8	0.00184867	0.120219	x
SYT7	1	0	0.00652299	0.120219	x
TBL3	1	0	0.00652299	0.120219	x
TBPL2	1	0	0.00652299	0.120219	x
TOX	8	358	0.00310142	0.120219	x
TRAF7	2	10	0.00268798	0.120219	x
TRHDE	1	0	0.00652299	0.120219	x
TRPC6	1	0	0.00652299	0.120219	x
TSPAN10	1	0	0.00652299	0.120219	x
VIP	1	0	0.00652299	0.120219	x
VPS13A	2	15	0.00542033	0.120219	x
VPS37C	2	8	0.00184867	0.120219	x
YAP1	1	0	0.00652299	0.120219	x
ZFP161	2	16	0.00607159	0.120219	x
DHRS13	2	17	0.00675667	0.120898	x
MYO3B	2	17	0.00675667	0.120898	x
PGCP	2	17	0.00675667	0.120898	x
VCL	3	57	0.00719512	0.127506	x
B3GNT1	2	18	0.00747509	0.131206	x
ADAM23	1	1	0.0130035	0.152646	x
ARG1	1	1	0.0130035	0.152646	x
BAIAP2L1	1	1	0.0130035	0.152646	x
BANK1	1	1	0.0130035	0.152646	x
BCAS1	1	1	0.0130035	0.152646	x
C20orf152	1	1	0.0130035	0.152646	x
CFI	1	1	0.0130035	0.152646	x
CHST8	1	1	0.0130035	0.152646	x
CPVL	1	1	0.0130035	0.152646	x
CSRNP3	1	1	0.0130035	0.152646	x
DCHS2	1	1	0.0130035	0.152646	x
DCXR	1	1	0.0130035	0.152646	x
DRD2	1	1	0.0130035	0.152646	x
FAM109A	1	1	0.0130035	0.152646	x
FAM3C	1	1	0.0130035	0.152646	x
FBN1	1	1	0.0130035	0.152646	x
FREM2	1	1	0.0130035	0.152646	x
GAS2L1	1	1	0.0130035	0.152646	x
HDAC11	1	1	0.0130035	0.152646	x
HIST2H2BE	2	24	0.0124602	0.152646	x
IGSF9	1	1	0.0130035	0.152646	x
KLRG2	1	1	0.0130035	0.152646	x
LEMD3	4	131	0.0121818	0.152646	x
LIMCH1	1	1	0.0130035	0.152646	x
LOC148709	1	1	0.0130035	0.152646	x
MED30	1	1	0.0130035	0.152646	x
NALCN	1	1	0.0130035	0.152646	x
NONO	2	22	0.010673	0.152646	x
NTRK2	1	1	0.0130035	0.152646	x
OSTM1	1	1	0.0130035	0.152646	x
PABPC4L	1	1	0.0130035	0.152646	x
PKD1L2	1	1	0.0130035	0.152646	x
PLEKHA6	1	1	0.0130035	0.152646	x
PPP1R13L	2	22	0.010673	0.152646	x
PRDM16	2	21	0.0098258	0.152646	x
PTGIS	1	1	0.0130035	0.152646	x
PTPN21	1	1	0.0130035	0.152646	x
RASGRF2	1	1	0.0130035	0.152646	x
RASSF7	1	1	0.0130035	0.152646	x
RHOQ	3	65	0.0101405	0.152646	x
RNASEH2A	1	1	0.0130035	0.152646	x
SERPINB8	1	1	0.0130035	0.152646	x
SH2D4B	1	1	0.0130035	0.152646	x
SLC25A2	1	1	0.0130035	0.152646	x
SLC6A7	1	1	0.0130035	0.152646	x
SPTLC3	1	1	0.0130035	0.152646	x
ST6GALNAC3	1	1	0.0130035	0.152646	x
SVEP1	1	1	0.0130035	0.152646	x
TACC2	1	1	0.0130035	0.152646	x
TJP1	1	1	0.0130035	0.152646	x
TMBIM1	4	130	0.0118809	0.152646	x
ZNF90	1	1	0.0130035	0.152646	x
ZNF428	2	25	0.0133993	0.156297	x
DISP2	2	26	0.0143682	0.165503	x
DOK3	2	26	0.0143682	0.165503	x
FAM91A1	2	27	0.0153664	0.173744	x
RIMS2	2	27	0.0153664	0.173744	x
STRN4	2	27	0.0153664	0.173744	x
AEN	2	28	0.0163935	0.178264	x
ATP13A3	1	2	0.0194417	0.178264	x
ATP6V0D2	1	2	0.0194417	0.178264	x
BMPR1B	1	2	0.0194417	0.178264	x
C10orf137	1	2	0.0194417	0.178264	x
CD81	1	2	0.0194417	0.178264	x
CNTNAP5	1	2	0.0194417	0.178264	x
EDA	1	2	0.0194417	0.178264	x
EML1	1	2	0.0194417	0.178264	x
EVI5	3	82	0.0184261	0.178264	x
FAM135B	1	2	0.0194417	0.178264	x
FAT3	1	2	0.0194417	0.178264	x
FLYWCH2	1	2	0.0194417	0.178264	x
FNDC1	1	2	0.0194417	0.178264	x
GFER	1	2	0.0194417	0.178264	x
GUCY1A2	1	2	0.0194417	0.178264	x
HMCN1	1	2	0.0194417	0.178264	x
IL16	7	391	0.0166501	0.178264	x
IPO13	1	2	0.0194417	0.178264	x
LPAR1	1	2	0.0194417	0.178264	x
MAP3K12	2	28	0.0163935	0.178264	x
MGMT	1	2	0.0194417	0.178264	x
PAX3	1	2	0.0194417	0.178264	x
PMF1	1	2	0.0194417	0.178264	x
POU1F1	2	30	0.0185328	0.178264	x
PSTPIP1	2	29	0.0174491	0.178264	x
RANBP17	1	2	0.0194417	0.178264	x
RBM39	2	28	0.0163935	0.178264	x
SAC3D1	1	2	0.0194417	0.178264	x
SASH1	1	2	0.0194417	0.178264	x
SH3BP4	1	2	0.0194417	0.178264	x
SLC16A4	1	2	0.0194417	0.178264	x
SPINT2	2	29	0.0174491	0.178264	x
THBS3	1	2	0.0194417	0.178264	x
TMEM132B	1	2	0.0194417	0.178264	x
XIRP2	1	2	0.0194417	0.178264	x
XKR6	4	144	0.0165422	0.178264	x
ZNF804B	1	2	0.0194417	0.178264	x
PTPN6	4	152	0.0196535	0.179314	x
HN1	2	32	0.0207827	0.186842	x
MIP	2	32	0.0207827	0.186842	x
VRK2	2	32	0.0207827	0.186842	x
ABHD14A	2	34	0.0231401	0.195161	x
ADAMTS20	1	3	0.0258379	0.195161	x
ANXA5	1	3	0.0258379	0.195161	x
ARMCX3	1	3	0.0258379	0.195161	x
C17orf96	1	3	0.0258379	0.195161	x
CACNA1E	1	3	0.0258379	0.195161	x
CAMK2A	1	3	0.0258379	0.195161	x
CC2D2A	1	3	0.0258379	0.195161	x
CIZ1	2	36	0.0256017	0.195161	x
CLDN14	1	3	0.0258379	0.195161	x
CORIN	1	3	0.0258379	0.195161	x
DOK2	2	36	0.0256017	0.195161	x
DPF3	1	3	0.0258379	0.195161	x
EDC3	2	36	0.0256017	0.195161	x
FAM76A	1	3	0.0258379	0.195161	x
FBXO30	1	3	0.0258379	0.195161	x
FDX1L	1	3	0.0258379	0.195161	x
GALNT4	1	3	0.0258379	0.195161	x
GATA1	1	3	0.0258379	0.195161	x
GGA1	2	35	0.0243581	0.195161	x
GPR55	2	35	0.0243581	0.195161	x
HTR4	1	3	0.0258379	0.195161	x
KIAA0754	1	3	0.0258379	0.195161	x
KLF11	1	3	0.0258379	0.195161	x
NGFRAP1	1	3	0.0258379	0.195161	x
PARD3B	1	3	0.0258379	0.195161	x
PDGFD	1	3	0.0258379	0.195161	x
PDK2	1	3	0.0258379	0.195161	x
PNOC	1	3	0.0258379	0.195161	x
PRKAR1B	4	165	0.025433	0.195161	x
PTGER3	1	3	0.0258379	0.195161	x
RBBP5	1	3	0.0258379	0.195161	x
RSPH3	1	3	0.0258379	0.195161	x
SLC24A3	1	3	0.0258379	0.195161	x
SMARCD1	1	3	0.0258379	0.195161	x
SPATA2	1	3	0.0258379	0.195161	x
TTC21A	1	3	0.0258379	0.195161	x
TUSC3	1	3	0.0258379	0.195161	x
ZNF71	1	3	0.0258379	0.195161	x
KIAA1949	3	95	0.0266746	0.200658	x
TRIM7	2	38	0.0281645	0.211005	x
ALS2	3	99	0.0295475	0.214966	x
ATP2B2	1	4	0.0321924	0.214966	x
BAI1	2	41	0.0321916	0.214966	x
C1orf200	2	39	0.0294828	0.214966	x
C3orf1	2	41	0.0321916	0.214966	x
C6orf150	2	41	0.0321916	0.214966	x
CD68	1	4	0.0321924	0.214966	x
DNAH9	1	4	0.0321924	0.214966	x
DYNC1I1	1	4	0.0321924	0.214966	x
EDIL3	1	4	0.0321924	0.214966	x
ERC2	1	4	0.0321924	0.214966	x
FAM171B	1	4	0.0321924	0.214966	x
MAPKAPK2	1	4	0.0321924	0.214966	x
NME7	3	99	0.0295475	0.214966	x
NRIP3	1	4	0.0321924	0.214966	x
PBX1	1	4	0.0321924	0.214966	x
PFDN4	1	4	0.0321924	0.214966	x
POLL	1	4	0.0321924	0.214966	x
PRPF38A	1	4	0.0321924	0.214966	x
PSMF1	2	41	0.0321916	0.214966	x
RPL29	2	40	0.0308254	0.214966	x
SLC9A3	1	4	0.0321924	0.214966	x
SMTNL2	1	4	0.0321924	0.214966	x
SPPL2A	2	40	0.0308254	0.214966	x
TDP1	1	4	0.0321924	0.214966	x
TMEM39A	1	4	0.0321924	0.214966	x
TNFRSF14	1	4	0.0321924	0.214966	x
TP53INP1	1	4	0.0321924	0.214966	x
ZHX3	1	4	0.0321924	0.214966	x
ZNF2	1	4	0.0321924	0.214966	x
WDR70	3	104	0.0333588	0.22195	x
APOB48R	2	42	0.0335813	0.222627	x
ABCA10	6	368	0.0375173	0.231158	x
ABHD15	1	5	0.0385055	0.231158	x
ALKBH6	1	5	0.0385055	0.231158	x
ALLC	1	5	0.0385055	0.231158	x
ARID2	2	43	0.0349941	0.231158	x
CALM1	1	5	0.0385055	0.231158	x
CCDC34	1	5	0.0385055	0.231158	x
CDH4	1	5	0.0385055	0.231158	x
CLCA2	2	44	0.0364295	0.231158	x
CMPK1	1	5	0.0385055	0.231158	x
CMYA5	1	5	0.0385055	0.231158	x
DMRTA1	1	5	0.0385055	0.231158	x
FAM46A	1	5	0.0385055	0.231158	x
LHFPL3	1	5	0.0385055	0.231158	x
LINGO2	1	5	0.0385055	0.231158	x
MESP1	1	5	0.0385055	0.231158	x
NRL	1	5	0.0385055	0.231158	x
NRXN1	1	5	0.0385055	0.231158	x
NTN3	1	5	0.0385055	0.231158	x
P2RX5	1	5	0.0385055	0.231158	x
PAK4	1	5	0.0385055	0.231158	x
RPH3A	1	5	0.0385055	0.231158	x
SEMA3F	1	5	0.0385055	0.231158	x
SEPW1	1	5	0.0385055	0.231158	x
SLCO4C1	2	45	0.0378873	0.231158	x
SMAD5OS	1	5	0.0385055	0.231158	x
SPON1	1	5	0.0385055	0.231158	x
TMEM206	1	5	0.0385055	0.231158	x
UNC119B	1	5	0.0385055	0.231158	x
CTBS	2	46	0.039367	0.235563	x
SLC39A11	3	113	0.0408279	0.242188	x
SLC44A2	2	47	0.0408684	0.242188	x
USP16	2	47	0.0408684	0.242188	x
C12orf40	1	6	0.0447774	0.24272	x
C1orf109	1	6	0.0447774	0.24272	x
CALCRL	1	6	0.0447774	0.24272	x
CENPN	1	6	0.0447774	0.24272	x
COL9A2	1	6	0.0447774	0.24272	x
CSMD2	1	6	0.0447774	0.24272	x
DIRC2	1	6	0.0447774	0.24272	x
FAM124A	1	6	0.0447774	0.24272	x
GGA2	1	6	0.0447774	0.24272	x
ID1	1	6	0.0447774	0.24272	x
KCNH7	1	6	0.0447774	0.24272	x
KRIT1	1	6	0.0447774	0.24272	x
MYO18B	1	6	0.0447774	0.24272	x
NAV2	1	6	0.0447774	0.24272	x
NCOA2	2	48	0.0423911	0.24272	x
PGAP1	1	6	0.0447774	0.24272	x
POLDIP3	2	49	0.0439347	0.24272	x
RAB3GAP1	1	6	0.0447774	0.24272	x
RAPGEF2	1	6	0.0447774	0.24272	x
RNF5	1	6	0.0447774	0.24272	x
RNF5P1	1	6	0.0447774	0.24272	x
SFRS4	1	6	0.0447774	0.24272	x
SIX4	1	6	0.0447774	0.24272	x
SNX2	1	6	0.0447774	0.24272	x
STK36	1	6	0.0447774	0.24272	x
TMEM192	1	6	0.0447774	0.24272	x
UBE2CBP	1	6	0.0447774	0.24272	x
UNC5D	1	6	0.0447774	0.24272	x
ZBTB26	1	6	0.0447774	0.24272	x
ABCB8	1	7	0.0510084	0.242916	not siginifcant
ACCN1	1	7	0.0510084	0.242916
AGBL5	1	7	0.0510084	0.242916
ALG13	1	7	0.0510084	0.242916
ATP2C2	1	7	0.0510084	0.242916
BEND6	1	7	0.0510084	0.242916
C14orf143	1	7	0.0510084	0.242916
CAPZA2	1	7	0.0510084	0.242916
CC2D1B	1	7	0.0510084	0.242916
CD84	3	121	0.0481115	0.242916
CDKN3	1	7	0.0510084	0.242916
CPD	1	7	0.0510084	0.242916
DCST2	1	7	0.0510084	0.242916
DSTYK	1	7	0.0510084	0.242916
DYNC1I2	1	7	0.0510084	0.242916
FAM19A1	1	7	0.0510084	0.242916
FHL2	1	7	0.0510084	0.242916
GRXCR2	1	7	0.0510084	0.242916
HECW1	1	7	0.0510084	0.242916
INTU	1	7	0.0510084	0.242916
IQCD	2	50	0.0454989	0.242916
KCNE1	1	7	0.0510084	0.242916
KIAA0895L	1	7	0.0510084	0.242916
KLHDC10	1	7	0.0510084	0.242916
KTI12	1	7	0.0510084	0.242916
LMNB2	1	7	0.0510084	0.242916
MATN2	1	7	0.0510084	0.242916
MIR548F5	4	201	0.0462912	0.242916
MSI2	3	118	0.0453101	0.242916
NKX2-2	2	50	0.0454989	0.242916
NPHP4	1	7	0.0510084	0.242916
NUP210	2	51	0.0470834	0.242916
OXSR1	1	7	0.0510084	0.242916
PIGK	1	7	0.0510084	0.242916
PLCB1	1	7	0.0510084	0.242916
PPAPDC1A	1	7	0.0510084	0.242916
RAI14	1	7	0.0510084	0.242916
RBM15	1	7	0.0510084	0.242916
STX11	1	7	0.0510084	0.242916
TLR9	1	7	0.0510084	0.242916
TREML2	1	7	0.0510084	0.242916
TUB	1	7	0.0510084	0.242916
UHRF1BP1	2	50	0.0454989	0.242916
UQCR10	1	7	0.0510084	0.242916
ZBBX	1	7	0.0510084	0.242916
ZNF565	1	7	0.0510084	0.242916
ZNF605	1	7	0.0510084	0.242916
ARRB2	2	54	0.0519553	0.246153
KCNH8	2	54	0.0519553	0.246153
ABCG1	1	8	0.0571987	0.247458
AGFG2	2	57	0.0569978	0.247458
ARID1A	2	57	0.0569978	0.247458
C11orf83	1	8	0.0571987	0.247458
C16orf48	1	8	0.0571987	0.247458
C2orf88	1	8	0.0571987	0.247458
CALM2	1	8	0.0571987	0.247458
CCRL2	1	8	0.0571987	0.247458
CD37	1	8	0.0571987	0.247458
EML6	1	8	0.0571987	0.247458
FAM188A	2	55	0.0536176	0.247458
FBXL6	1	8	0.0571987	0.247458
FCER1G	1	8	0.0571987	0.247458
FRMPD2	1	8	0.0571987	0.247458
GAS2	1	8	0.0571987	0.247458
GRID2	1	8	0.0571987	0.247458
GSG2	1	8	0.0571987	0.247458
LACTB2	1	8	0.0571987	0.247458
LOC100129726	1	8	0.0571987	0.247458
LRPPRC	1	8	0.0571987	0.247458
MCM3APAS	1	8	0.0571987	0.247458
MOV10L1	3	129	0.0559845	0.247458
MTMR1	1	8	0.0571987	0.247458
NAGA	1	8	0.0571987	0.247458
NAPB	1	8	0.0571987	0.247458
OSBP2	1	8	0.0571987	0.247458
PFN1	1	8	0.0571987	0.247458
PLCE1	1	8	0.0571987	0.247458
RPGRIP1	1	8	0.0571987	0.247458
SEPN1	1	8	0.0571987	0.247458
SIPA1L1	1	8	0.0571987	0.247458
TM2D2	1	8	0.0571987	0.247458
TTC29	1	8	0.0571987	0.247458
UBE2B	1	8	0.0571987	0.247458
USP1	1	8	0.0571987	0.247458
ZNF44	1	8	0.0571987	0.247458
ZNF461	1	8	0.0571987	0.247458
ATP8A2	1	9	0.0633487	0.248938
BEST1	1	9	0.0633487	0.248938
C17orf91	1	9	0.0633487	0.248938
C3orf10	1	9	0.0633487	0.248938
DAB1	1	9	0.0633487	0.248938
DAG1	1	9	0.0633487	0.248938
DBNDD2	1	9	0.0633487	0.248938
DOCK4	1	9	0.0633487	0.248938
DPH2	1	9	0.0633487	0.248938
EID2B	1	9	0.0633487	0.248938
EIF2C2	2	58	0.0587152	0.248938
FAM113A	1	9	0.0633487	0.248938
FBXW8	1	9	0.0633487	0.248938
GGCT	1	9	0.0633487	0.248938
JAG2	1	9	0.0633487	0.248938
KANK4	1	9	0.0633487	0.248938
KLHL9	1	9	0.0633487	0.248938
KRT7	1	9	0.0633487	0.248938
LAMA2	1	9	0.0633487	0.248938
LOC100302652	2	59	0.0604502	0.248938
2012-03-09	1	9	0.0633487	0.248938
MARK3	2	60	0.0622027	0.248938
MEGF11	1	9	0.0633487	0.248938
MGC29506	2	60	0.0622027	0.248938
MIER3	1	9	0.0633487	0.248938
MOBKL3	1	9	0.0633487	0.248938
MYL12B	1	9	0.0633487	0.248938
NEXN	1	9	0.0633487	0.248938
NIPSNAP1	1	9	0.0633487	0.248938
PCIF1	1	9	0.0633487	0.248938
RYK	1	9	0.0633487	0.248938
S100A5	1	9	0.0633487	0.248938
2012-09-07	1	9	0.0633487	0.248938
SH3TC2	1	9	0.0633487	0.248938
SLC30A9	1	9	0.0633487	0.248938
TFB2M	1	9	0.0633487	0.248938
TMBIM6	1	9	0.0633487	0.248938
TNFRSF11A	1	9	0.0633487	0.248938
TRIM37	1	9	0.0633487	0.248938
UQCRC1	1	9	0.0633487	0.248938
WDR44	1	9	0.0633487	0.248938
WEE1	1	9	0.0633487	0.248938
ZNF365	1	9	0.0633487	0.248938
FLJ22536	2	61	0.0639723	0.25032
SPI1	2	61	0.0639723	0.25032
MAPK6	2	62	0.0657587	0.255682
PGPEP1	2	62	0.0657587	0.255682
TGFB1	2	62	0.0657587	0.255682
ANO5	1	10	0.0694587	0.263943
BTN3A1	1	10	0.0694587	0.263943
C14orf128	1	10	0.0694587	0.263943
C6orf167	1	10	0.0694587	0.263943
DYNC1LI1	1	10	0.0694587	0.263943
KIAA1958	1	10	0.0694587	0.263943
MYO10	1	10	0.0694587	0.263943
PLEKHM3	1	10	0.0694587	0.263943
PLEKHN1	1	10	0.0694587	0.263943
WDR3	1	10	0.0694587	0.263943
ZNF250	1	10	0.0694587	0.263943
FOXP2	2	65	0.0712159	0.270064
AKAP8L	1	11	0.0755287	0.270816
BCAP31	1	11	0.0755287	0.270816
CCT6B	1	11	0.0755287	0.270816
CNNM1	1	11	0.0755287	0.270816
DENND1A	2	66	0.0730667	0.270816
DUSP10	2	67	0.0749328	0.270816
DUSP5P	1	11	0.0755287	0.270816
EPN1	1	11	0.0755287	0.270816
FNDC3B	2	66	0.0730667	0.270816
GDF11	1	11	0.0755287	0.270816
KLHDC5	1	11	0.0755287	0.270816
LIF	1	11	0.0755287	0.270816
LIN7C	1	11	0.0755287	0.270816
LMLN	1	11	0.0755287	0.270816
MAP7	3	146	0.0745781	0.270816
MINA	1	11	0.0755287	0.270816
MTHFR	1	11	0.0755287	0.270816
PHF2	1	11	0.0755287	0.270816
PIAS1	2	67	0.0749328	0.270816
PRKCZ	1	11	0.0755287	0.270816
SLC1A5	2	67	0.0749328	0.270816
SLC25A13	1	11	0.0755287	0.270816
SLC8A3	1	11	0.0755287	0.270816
SUN1	2	67	0.0749328	0.270816
UEVLD	1	11	0.0755287	0.270816
VTI1A	1	11	0.0755287	0.270816
YAF2	1	11	0.0755287	0.270816
ZNF766	1	11	0.0755287	0.270816
ANTXR2	3	147	0.0757473	0.271072
LPAR5	2	68	0.0768141	0.273827
RNF170	2	68	0.0768141	0.273827
ADI1	1	12	0.0815592	0.274295
AFF3	1	12	0.0815592	0.274295
ALKBH2	1	12	0.0815592	0.274295
APOL3	1	12	0.0815592	0.274295
ASXL2	2	70	0.0806208	0.274295
AVL9	1	12	0.0815592	0.274295
C2orf55	1	12	0.0815592	0.274295
CBY3	1	12	0.0815592	0.274295
CHRM3	3	149	0.0781098	0.274295
DMD	3	149	0.0781098	0.274295
FOXO1	1	12	0.0815592	0.274295
GIT2	2	70	0.0806208	0.274295
GPR98	1	12	0.0815592	0.274295
JUP	2	69	0.0787102	0.274295
KHNYN	1	12	0.0815592	0.274295
MEF2A	1	12	0.0815592	0.274295
NKD1	2	70	0.0806208	0.274295
PDPK1	1	12	0.0815592	0.274295
PMP22	2	69	0.0787102	0.274295
RAB3C	1	12	0.0815592	0.274295
RFESD	2	69	0.0787102	0.274295
RSAD1	1	12	0.0815592	0.274295
SCN1B	1	12	0.0815592	0.274295
SGTA	1	12	0.0815592	0.274295
SIDT2	1	12	0.0815592	0.274295
SLAMF1	4	244	0.080586	0.274295
STARD13	1	12	0.0815592	0.274295
STX7	1	12	0.0815592	0.274295
TMEM38A	1	12	0.0815592	0.274295
VWDE	1	12	0.0815592	0.274295
ZNF800	1	12	0.0815592	0.274295
ABCA2	1	13	0.0875503	0.276293
ADAM15	1	13	0.0875503	0.276293
ARHGEF10	1	13	0.0875503	0.276293
ATF2	1	13	0.0875503	0.276293
BCAT2	1	13	0.0875503	0.276293
BSN	1	13	0.0875503	0.276293
C8orf41	1	13	0.0875503	0.276293
CADM2	1	13	0.0875503	0.276293
CDC42EP4	2	72	0.0844846	0.276293
DCP1B	1	13	0.0875503	0.276293
FAM126B	1	13	0.0875503	0.276293
FAM189A1	1	13	0.0875503	0.276293
GXYLT1	1	13	0.0875503	0.276293
KCNN1	1	13	0.0875503	0.276293
KIAA1033	1	13	0.0875503	0.276293
LOC400752	1	13	0.0875503	0.276293
LRRC2	1	13	0.0875503	0.276293
LY6E	1	13	0.0875503	0.276293
MCM8	1	13	0.0875503	0.276293
MYLIP	1	13	0.0875503	0.276293
NANP	1	13	0.0875503	0.276293
OXNAD1	1	13	0.0875503	0.276293
PGBD4	1	13	0.0875503	0.276293
RBM20	1	13	0.0875503	0.276293
RDH11	1	13	0.0875503	0.276293
ROCK1	2	73	0.0864372	0.276293
SETBP1	2	73	0.0864372	0.276293
TMEM59	1	13	0.0875503	0.276293
TMX3	1	13	0.0875503	0.276293
UQCRB	1	13	0.0875503	0.276293
URM1	1	13	0.0875503	0.276293
VPS33A	1	13	0.0875503	0.276293
ZCCHC10	1	13	0.0875503	0.276293
ZNF232	1	13	0.0875503	0.276293
ZNF790	1	13	0.0875503	0.276293
ZYG11B	1	13	0.0875503	0.276293
IFT74	3	157	0.0878747	0.276843
SPN	4	254	0.0899611	0.282932
ABHD10	1	14	0.0935024	0.282964
ARL6IP6	1	14	0.0935024	0.282964
ATG4C	1	14	0.0935024	0.282964
DHRS7	1	14	0.0935024	0.282964
ELP2P	1	14	0.0935024	0.282964
FAM189B	1	14	0.0935024	0.282964
JDP2	1	14	0.0935024	0.282964
KIAA1737	1	14	0.0935024	0.282964
LFNG	1	14	0.0935024	0.282964
LYST	1	14	0.0935024	0.282964
MGC14436	1	14	0.0935024	0.282964
P2RX3	1	14	0.0935024	0.282964
PDZD7	1	14	0.0935024	0.282964
PPP1R15A	1	14	0.0935024	0.282964
RABGAP1	1	14	0.0935024	0.282964
SMARCC1	2	75	0.0903827	0.282964
SYTL1	2	75	0.0903827	0.282964
SYTL3	1	14	0.0935024	0.282964
TSN	1	14	0.0935024	0.282964
TTLL12	1	14	0.0935024	0.282964
UBE2M	1	14	0.0935024	0.282964
ZKSCAN5	1	14	0.0935024	0.282964
ZMYND12	1	14	0.0935024	0.282964
TNFAIP8L2	3	163	0.0955172	0.288587
FKBP5	5	364	0.0960084	0.289596
ANP32B	2	79	0.0984273	0.28991
C10orf25	1	15	0.0994157	0.28991
C16orf75	1	15	0.0994157	0.28991
C1orf56	1	15	0.0994157	0.28991
CHURC1	1	15	0.0994157	0.28991
CKB	1	15	0.0994157	0.28991
CNO	1	15	0.0994157	0.28991
CORO7	1	15	0.0994157	0.28991
CUTC	1	15	0.0994157	0.28991
CXXC5	5	368	0.0993227	0.28991
EPC2	1	15	0.0994157	0.28991
MAP3K15	1	15	0.0994157	0.28991
NCRNA00095	1	15	0.0994157	0.28991
PEF1	1	15	0.0994157	0.28991
PPP1R14B	1	15	0.0994157	0.28991
PRPF39	1	15	0.0994157	0.28991
RNMT	1	15	0.0994157	0.28991
SPATS2L	1	15	0.0994157	0.28991
SYS1-DBNDD2	1	15	0.0994157	0.28991
ULK4	1	15	0.0994157	0.28991
ZFAND3	1	15	0.0994157	0.28991
G6PD	2	80	0.100469	0.292057
TBC1D22A	2	80	0.100469	0.292057
ANPEP	1	16	0.10529	0.29808
ARMC7	1	16	0.10529	0.29808
CBY1	1	16	0.10529	0.29808
DLX4	2	82	0.104587	0.29808
EFTUD2	1	16	0.10529	0.29808
FAM200A	1	16	0.10529	0.29808
KALRN	2	82	0.104587	0.29808
NFE2L1	1	16	0.10529	0.29808
NXN	4	267	0.102888	0.29808
PBX2	1	16	0.10529	0.29808
PKD2	1	16	0.10529	0.29808
PRR14	1	16	0.10529	0.29808
RAP1B	1	16	0.10529	0.29808
SLC9A9	1	16	0.10529	0.29808
SNAPC1	1	16	0.10529	0.29808
UNC5A	1	16	0.10529	0.29808
VPS4A	1	16	0.10529	0.29808
AK3	1	17	0.111127	0.304772
AP4M1	1	17	0.111127	0.304772
AVEN	1	17	0.111127	0.304772
BIN1	1	17	0.111127	0.304772
C10orf47	1	17	0.111127	0.304772
C6orf132	1	17	0.111127	0.304772
DNMT3B	3	173	0.108827	0.304772
EXTL3	1	17	0.111127	0.304772
FHIT	1	17	0.111127	0.304772
IRGQ	1	17	0.111127	0.304772
LYL1	2	85	0.110849	0.304772
NECAB3	1	17	0.111127	0.304772
PHF6	1	17	0.111127	0.304772
RCAN1	1	17	0.111127	0.304772
ROBO1	1	17	0.111127	0.304772
SGSM2	1	17	0.111127	0.304772
TMEM55A	1	17	0.111127	0.304772
TRMT2A	1	17	0.111127	0.304772
TUBA4A	1	17	0.111127	0.304772
UPF3A	1	17	0.111127	0.304772
ZNF770	1	17	0.111127	0.304772
BSG	2	86	0.112957	0.307959
DKFZp686O24166	2	86	0.112957	0.307959
KCNQ1	2	86	0.112957	0.307959
LHFPL2	2	86	0.112957	0.307959
ACAP1	1	18	0.116925	0.310957
CBX4	1	18	0.116925	0.310957
CD72	1	18	0.116925	0.310957
DDX6	1	18	0.116925	0.310957
DHX29	1	18	0.116925	0.310957
DOCK9	1	18	0.116925	0.310957
HS2ST1	1	18	0.116925	0.310957
LOC646471	1	18	0.116925	0.310957
LYPLA1	2	87	0.115076	0.310957
REPS1	1	18	0.116925	0.310957
RPN2	1	18	0.116925	0.310957
SERPINE1	1	18	0.116925	0.310957
SLC35A5	1	18	0.116925	0.310957
SOCS6	1	18	0.116925	0.310957
SUV39H1	1	18	0.116925	0.310957
TRIM34	1	18	0.116925	0.310957
UBA5	1	18	0.116925	0.310957
MEIS2	2	88	0.117205	0.311252
CBLB	1	19	0.122686	0.31668
CNTNAP2	1	19	0.122686	0.31668
CORO1C	2	90	0.121493	0.31668
CPNE7	1	19	0.122686	0.31668
DAPK2	1	19	0.122686	0.31668
DCLK1	1	19	0.122686	0.31668
EFTUD1	1	19	0.122686	0.31668
IFITM1	1	19	0.122686	0.31668
KRT10	1	19	0.122686	0.31668
MAGI1	1	19	0.122686	0.31668
MOBKL2B	1	19	0.122686	0.31668
MTAP	1	19	0.122686	0.31668
OLFM2	1	19	0.122686	0.31668
RCL1	1	19	0.122686	0.31668
SFI1	1	19	0.122686	0.31668
SRGAP3	1	19	0.122686	0.31668
TRIM27	1	19	0.122686	0.31668
UBA6	1	19	0.122686	0.31668
YPEL2	1	19	0.122686	0.31668
ZNF696	1	19	0.122686	0.31668
FILIP1L	5	395	0.123146	0.317425
SLC38A5	2	91	0.12365	0.318279
ACOT7	1	20	0.128409	0.319375
ANKLE1	1	20	0.128409	0.319375
ARL8B	1	20	0.128409	0.319375
CCDC41	1	20	0.128409	0.319375
GEN1	1	20	0.128409	0.319375
GPR143	1	20	0.128409	0.319375
KCNH2	1	20	0.128409	0.319375
KDM5A	1	20	0.128409	0.319375
KIAA0232	1	20	0.128409	0.319375
LRMP	2	92	0.125818	0.319375
MGC72080	1	20	0.128409	0.319375
MTMR2	1	20	0.128409	0.319375
PARD3	1	20	0.128409	0.319375
PLA2G6	4	290	0.127677	0.319375
PRKACB	2	93	0.127994	0.319375
PWWP2B	1	20	0.128409	0.319375
RHOC	1	20	0.128409	0.319375
RNASEK	1	20	0.128409	0.319375
SLC35D1	1	20	0.128409	0.319375
SPCS1	1	20	0.128409	0.319375
SPOP	2	93	0.127994	0.319375
TMX1	1	20	0.128409	0.319375
TRAM1	1	20	0.128409	0.319375
TUBA1C	1	20	0.128409	0.319375
XPNPEP2	2	92	0.125818	0.319375
ASAP1	1	21	0.134094	0.325179
C14orf135	1	21	0.134094	0.325179
CAD	1	21	0.134094	0.325179
CCDC109B	1	21	0.134094	0.325179
DHX33	1	21	0.134094	0.325179
EIF2C4	1	21	0.134094	0.325179
FBXO36	1	21	0.134094	0.325179
GLRX2	1	21	0.134094	0.325179
KCNQ5	2	95	0.132373	0.325179
LUZP1	2	95	0.132373	0.325179
2012-03-10	1	21	0.134094	0.325179
MLST8	1	21	0.134094	0.325179
NIF3L1	1	21	0.134094	0.325179
TBKBP1	1	21	0.134094	0.325179
THUMPD2	1	21	0.134094	0.325179
USP4	1	21	0.134094	0.325179
WWP1	1	21	0.134094	0.325179
ZBTB47	1	21	0.134094	0.325179
ZNF655	1	21	0.134094	0.325179
CD109	2	96	0.134575	0.325915
IFT122	2	97	0.136785	0.330833
ARSB	5	410	0.137421	0.331937
ANXA6	1	22	0.139743	0.333177
GFI1B	1	22	0.139743	0.333177
HMBS	1	22	0.139743	0.333177
HPCAL1	2	98	0.139003	0.333177
ITGB1	1	22	0.139743	0.333177
LOC283663	1	22	0.139743	0.333177
MTMR9	1	22	0.139743	0.333177
RNF160	1	22	0.139743	0.333177
TXNDC12	1	22	0.139743	0.333177
ZDHHC3	1	22	0.139743	0.333177
USP15	3	195	0.140378	0.334259
ARHGAP27	2	99	0.141229	0.334988
LOC100131551	2	99	0.141229	0.334988
LPIN2	2	99	0.141229	0.334988
ACOX3	1	23	0.145355	0.33528
ARHGDIB	5	415	0.142335	0.33528
ARPC4	1	23	0.145355	0.33528
ARPC5L	1	23	0.145355	0.33528
ATP6V1H	1	23	0.145355	0.33528
AUTS2	1	23	0.145355	0.33528
C19orf50	1	23	0.145355	0.33528
C21orf34	2	100	0.143463	0.33528
CD52	1	23	0.145355	0.33528
CLASP2	1	23	0.145355	0.33528
DIXDC1	1	23	0.145355	0.33528
EDEM1	1	23	0.145355	0.33528
EXOC1	1	23	0.145355	0.33528
FOXP1	8	775	0.143988	0.33528
LRRC27	3	196	0.141879	0.33528
OFD1	1	23	0.145355	0.33528
PTPRE	1	23	0.145355	0.33528
STK38	1	23	0.145355	0.33528
THUMPD3	1	23	0.145355	0.33528
TMEM62	1	23	0.145355	0.33528
TP53BP2	1	23	0.145355	0.33528
ZMYND11	1	23	0.145355	0.33528
AKAP13	5	420	0.147324	0.339398
ATPAF2	1	24	0.15093	0.341724
B3GNT8	1	24	0.15093	0.341724
C19orf57	1	24	0.15093	0.341724
HSH2D	5	423	0.150353	0.341724
JAK2	1	24	0.15093	0.341724
LOXHD1	1	24	0.15093	0.341724
MS4A13	1	24	0.15093	0.341724
NPR3	3	201	0.149463	0.341724
PPP2R3C	1	24	0.15093	0.341724
PSEN1	1	24	0.15093	0.341724
TBCK	1	24	0.15093	0.341724
THTPA	1	24	0.15093	0.341724
TSNAX	1	24	0.15093	0.341724
USP10	2	103	0.150207	0.341724
CUBN	2	104	0.152469	0.344787
C10orf128	1	25	0.156469	0.348696
C14orf43	6	546	0.155229	0.348696
C17orf95	1	25	0.156469	0.348696
CRIM1	1	25	0.156469	0.348696
GOLGA1	1	25	0.156469	0.348696
GTDC1	1	25	0.156469	0.348696
HEXIM2	1	25	0.156469	0.348696
KIF3C	1	25	0.156469	0.348696
MAB21L1	1	25	0.156469	0.348696
OSBPL1A	2	105	0.154738	0.348696
RBMS1	1	25	0.156469	0.348696
TSC22D4	1	25	0.156469	0.348696
CXorf65	3	206	0.157174	0.349845
ACSBG1	1	26	0.161971	0.35202
ATP7A	1	26	0.161971	0.35202
BCL2A1	1	26	0.161971	0.35202
CEP170	1	26	0.161971	0.35202
EHBP1	1	26	0.161971	0.35202
IGF2BP3	2	108	0.161583	0.35202
IGSF6	1	26	0.161971	0.35202
KLHL21	1	26	0.161971	0.35202
MAP4K5	1	26	0.161971	0.35202
MLLT6	1	26	0.161971	0.35202
MPV17	1	26	0.161971	0.35202
N4BP2L2	1	26	0.161971	0.35202
PPFIA1	1	26	0.161971	0.35202
PVT1	2	107	0.159295	0.35202
SCLT1	1	26	0.161971	0.35202
SLC25A19	1	26	0.161971	0.35202
STAG3L2	1	26	0.161971	0.35202
TATDN2	1	26	0.161971	0.35202
TCF4	1	26	0.161971	0.35202
TRAF3	1	26	0.161971	0.35202
AGPAT9	2	110	0.166176	0.355107
ATP9B	1	27	0.167438	0.355107
C5orf55	1	27	0.167438	0.355107
C6orf182	1	27	0.167438	0.355107
C9orf9	1	27	0.167438	0.355107
CPSF2	1	27	0.167438	0.355107
FAM107B	2	109	0.163876	0.355107
FASTKD1	1	27	0.167438	0.355107
HELZ	1	27	0.167438	0.355107
HOMER1	1	27	0.167438	0.355107
ICAM3	1	27	0.167438	0.355107
LTB	1	27	0.167438	0.355107
MPZL1	1	27	0.167438	0.355107
PPARGC1B	1	27	0.167438	0.355107
PRMT3	1	27	0.167438	0.355107
PSD4	1	27	0.167438	0.355107
SENP3	1	27	0.167438	0.355107
SMAD3	2	109	0.163876	0.355107
UST	1	27	0.167438	0.355107
WDR73	1	27	0.167438	0.355107
YIF1B	1	27	0.167438	0.355107
CASP2	2	111	0.168481	0.356908
BCOR	5	442	0.170122	0.359972
ARID1B	2	112	0.170791	0.360972
C16orf58	1	28	0.172869	0.361632
GPBP1L1	1	28	0.172869	0.361632
GPR77	1	28	0.172869	0.361632
LETM2	1	28	0.172869	0.361632
LOC400657	1	28	0.172869	0.361632
RAPGEF4	1	28	0.172869	0.361632
2012-09-15	1	28	0.172869	0.361632
TRDMT1	1	28	0.172869	0.361632
TTC9C	1	28	0.172869	0.361632
SLC43A3	2	113	0.173106	0.361718
DLC1	4	328	0.173342	0.3618
ANTXR1	1	29	0.178265	0.36303
C12orf61	1	29	0.178265	0.36303
C14orf178	1	29	0.178265	0.36303
C3orf38	1	29	0.178265	0.36303
CD247	1	29	0.178265	0.36303
CEACAM22P	1	29	0.178265	0.36303
DSCR9	1	29	0.178265	0.36303
GPA33	1	29	0.178265	0.36303
HMGB1	1	29	0.178265	0.36303
KLF13	3	218	0.176154	0.36303
LOC100009676	1	29	0.178265	0.36303
LOC100131691	2	115	0.177753	0.36303
MBTD1	1	29	0.178265	0.36303
MRPL34	1	29	0.178265	0.36303
MSL2	1	29	0.178265	0.36303
SERGEF	1	29	0.178265	0.36303
SLC2A9	1	29	0.178265	0.36303
SLC37A1	1	29	0.178265	0.36303
TLK1	1	29	0.178265	0.36303
VPS18	1	29	0.178265	0.36303
ZNF507	1	29	0.178265	0.36303
ZNF580	1	29	0.178265	0.36303
FAM117A	3	220	0.179377	0.364892
ATP8B2	1	30	0.183625	0.369456
C11orf49	1	30	0.183625	0.369456
DEAF1	1	30	0.183625	0.369456
FAM177A1	1	30	0.183625	0.369456
KCTD20	1	30	0.183625	0.369456
KIAA0174	1	30	0.183625	0.369456
PIR	1	30	0.183625	0.369456
PPAT	1	30	0.183625	0.369456
RTN4R	1	30	0.183625	0.369456
SLC16A3	1	30	0.183625	0.369456
INPP5D	4	337	0.184892	0.371599
ACSM1	1	31	0.188951	0.372048
AMMECR1	1	31	0.188951	0.372048
B4GALT5	1	31	0.188951	0.372048
C12orf64	1	31	0.188951	0.372048
C19orf48	1	31	0.188951	0.372048
CCDC57	3	224	0.185871	0.372048
KIAA0528	1	31	0.188951	0.372048
LRRC41	1	31	0.188951	0.372048
MFSD2A	1	31	0.188951	0.372048
MMD	1	31	0.188951	0.372048
PAPSS1	1	31	0.188951	0.372048
PIAS2	1	31	0.188951	0.372048
PUS10	1	31	0.188951	0.372048
RP2	1	31	0.188951	0.372048
TFPI	1	31	0.188951	0.372048
TOR1AIP1	1	31	0.188951	0.372048
TUBA8	1	31	0.188951	0.372048
USP25	1	31	0.188951	0.372048
WAC	1	31	0.188951	0.372048
SERPINF1	2	120	0.189449	0.37263
C8orf74	1	32	0.194242	0.375643
CASS4	4	342	0.191415	0.375643
CENPBD1	1	32	0.194242	0.375643
FAM184A	1	32	0.194242	0.375643
GMEB2	1	32	0.194242	0.375643
IPO11	1	32	0.194242	0.375643
ITGA9	1	32	0.194242	0.375643
KLHL33	1	32	0.194242	0.375643
NQO1	1	32	0.194242	0.375643
PPP1R13B	1	32	0.194242	0.375643
SLC22A18AS	1	32	0.194242	0.375643
SMURF1	1	32	0.194242	0.375643
SND1	1	32	0.194242	0.375643
STRADA	1	32	0.194242	0.375643
WDR43	1	32	0.194242	0.375643
ZC3HC1	1	32	0.194242	0.375643
FAM129B	3	230	0.195724	0.378113
DCAF12	2	123	0.196515	0.379244
ARL3	1	33	0.199498	0.381405
C4orf32	1	33	0.199498	0.381405
DAPK1	2	124	0.198878	0.381405
DDHD2	1	33	0.199498	0.381405
ERAP1	1	33	0.199498	0.381405
EXOC4	1	33	0.199498	0.381405
INTS9	1	33	0.199498	0.381405
R3HDM1	1	33	0.199498	0.381405
TTBK2	1	33	0.199498	0.381405
ADAP2	1	34	0.20472	0.383434
AOX2P	1	34	0.20472	0.383434
BEND4	1	34	0.20472	0.383434
C21orf49	1	34	0.20472	0.383434
CAMK2G	2	125	0.201244	0.383434
CNTLN	1	34	0.20472	0.383434
DNAJC2	1	34	0.20472	0.383434
KILLIN	1	34	0.20472	0.383434
LIMD1	2	125	0.201244	0.383434
LOC388796	1	34	0.20472	0.383434
LPCAT2	1	34	0.20472	0.383434
MYST3	1	34	0.20472	0.383434
RHOBTB3	1	34	0.20472	0.383434
S100P	1	34	0.20472	0.383434
SAMD13	2	125	0.201244	0.383434
SETX	1	34	0.20472	0.383434
STK17B	1	34	0.20472	0.383434
TAOK1	1	34	0.20472	0.383434
TARBP2	1	34	0.20472	0.383434
ZNF740	1	34	0.20472	0.383434
PDE4B	4	354	0.207351	0.387968
CUL1	1	35	0.209908	0.390374
EML3	1	35	0.209908	0.390374
FBLN7	1	35	0.209908	0.390374
GLYCTK	1	35	0.209908	0.390374
HNRNPD	1	35	0.209908	0.390374
TBCCD1	1	35	0.209908	0.390374
ARAP1	2	129	0.21074	0.391525
CTNS	2	130	0.21312	0.395174
HCFC1	1	36	0.215062	0.395174
MED29	1	36	0.215062	0.395174
MGAT4B	1	36	0.215062	0.395174
PAX6	1	36	0.215062	0.395174
RFX5	1	36	0.215062	0.395174
SATB1	1	36	0.215062	0.395174
SPAG7	1	36	0.215062	0.395174
TMEM22	1	36	0.215062	0.395174
UNK	3	241	0.214101	0.395174
ZNF804A	1	36	0.215062	0.395174
NOD2	2	132	0.21789	0.399175
TACC1	2	132	0.21789	0.399175
WDR60	2	132	0.21789	0.399175
CBX3	1	37	0.220183	0.3998
CPEB3	1	37	0.220183	0.3998
MECP2	1	37	0.220183	0.3998
PFDN1	1	37	0.220183	0.3998
PHACTR1	5	486	0.219342	0.3998
TRAFD1	1	37	0.220183	0.3998
ZFX	1	37	0.220183	0.3998
ZNF384	1	37	0.220183	0.3998
ZNF397	1	37	0.220183	0.3998
CMKLR1	1	38	0.22527	0.405442
CMTM4	1	38	0.22527	0.405442
FRAT2	1	38	0.22527	0.405442
GSG1	3	247	0.224275	0.405442
GTF2A1	1	38	0.22527	0.405442
RCSD1	2	135	0.22506	0.405442
TMEM149	1	38	0.22527	0.405442
TRIP6	1	38	0.22527	0.405442
USP24	1	38	0.22527	0.405442
ADAMTS14	2	136	0.227454	0.408575
ANK1	2	136	0.227454	0.408575
ATP6V0A1	1	39	0.230324	0.409341
C20orf132	1	39	0.230324	0.409341
C2orf62	1	39	0.230324	0.409341
FKBP10	1	39	0.230324	0.409341
MBD5	1	39	0.230324	0.409341
PLEC	1	39	0.230324	0.409341
PRTG	1	39	0.230324	0.409341
PSME4	1	39	0.230324	0.409341
RAB21	2	137	0.22985	0.409341
RBM3	1	39	0.230324	0.409341
STK4	2	137	0.22985	0.409341
ACCS	1	40	0.235345	0.41191
C18orf25	1	40	0.235345	0.41191
IQGAP2	2	139	0.234646	0.41191
KPNA6	1	40	0.235345	0.41191
MAFG	1	40	0.235345	0.41191
MASTL	1	40	0.235345	0.41191
MIER2	1	40	0.235345	0.41191
PBRM1	1	40	0.235345	0.41191
RSAD2	3	252	0.232823	0.41191
ST13	1	40	0.235345	0.41191
SYCP2L	1	40	0.235345	0.41191
TMEM222	1	40	0.235345	0.41191
TNFRSF8	1	40	0.235345	0.41191
U2AF1L4	1	40	0.235345	0.41191
UBR2	1	40	0.235345	0.41191
ZRANB3	1	40	0.235345	0.41191
TP73	2	140	0.237046	0.414494
CLN6	1	41	0.240333	0.415901
CLSTN1	1	41	0.240333	0.415901
GIMAP2	1	41	0.240333	0.415901
GOLGA3	1	41	0.240333	0.415901
LOC285847	3	256	0.239703	0.415901
MKNK1	2	141	0.239448	0.415901
PIK3R5	1	41	0.240333	0.415901
PPM1H	1	41	0.240333	0.415901
PTRF	1	41	0.240333	0.415901
RABEP1	1	41	0.240333	0.415901
SESN1	1	41	0.240333	0.415901
MACC1	2	142	0.241851	0.417742
SELL	2	142	0.241851	0.417742
AVP	1	42	0.245289	0.420528
CHD7	1	42	0.245289	0.420528
ICAM4	1	42	0.245289	0.420528
LAIR1	1	42	0.245289	0.420528
LOC284100	1	42	0.245289	0.420528
SLC11A2	1	42	0.245289	0.420528
SLC37A2	1	42	0.245289	0.420528
UHRF1BP1L	1	42	0.245289	0.420528
ARRDC3	2	144	0.246659	0.422092
KLF7	2	144	0.246659	0.422092
BICD1	1	43	0.250212	0.423843
CHST13	2	145	0.249065	0.423843
DLAT	1	43	0.250212	0.423843
EIF4E	1	43	0.250212	0.423843
LUZP6	1	43	0.250212	0.423843
MTPN	1	43	0.250212	0.423843
NME6	1	43	0.250212	0.423843
S1PR4	1	43	0.250212	0.423843
TBC1D10C	1	43	0.250212	0.423843
WDR76	1	43	0.250212	0.423843
WIBG	1	43	0.250212	0.423843
CHD2	2	146	0.251471	0.425584
ADAP1	1	44	0.255104	0.426639
ANXA3	1	44	0.255104	0.426639
C15orf61	1	44	0.255104	0.426639
C1QBP	1	44	0.255104	0.426639
CAT	1	44	0.255104	0.426639
CD97	1	44	0.255104	0.426639
HIRIP3	1	44	0.255104	0.426639
KDM1B	1	44	0.255104	0.426639
LATS2	1	44	0.255104	0.426639
NRM	1	44	0.255104	0.426639
ZBTB20	3	264	0.25356	0.426639
ZHX1	1	44	0.255104	0.426639
ZNRF2	1	44	0.255104	0.426639
RNF166	2	148	0.256285	0.428225
C1GALT1C1	1	45	0.259963	0.430856
CEP68	1	45	0.259963	0.430856
KIAA0040	1	45	0.259963	0.430856
LRP1B	1	45	0.259963	0.430856
MOB2	1	45	0.259963	0.430856
TMEM163	1	45	0.259963	0.430856
TOMM40L	1	45	0.259963	0.430856
WIPI1	1	45	0.259963	0.430856
ZNF692	1	45	0.259963	0.430856
RUNX2	3	268	0.260531	0.43141
RASA2	2	151	0.263508	0.435947
ENG	1	46	0.264791	0.436112
ITGB2	3	270	0.264026	0.436112
2012-03-03	1	46	0.264791	0.436112
NFKBIL1	1	46	0.264791	0.436112
ZNF280D	1	46	0.264791	0.436112
GPSM3	2	152	0.265916	0.437574
ARMC5	1	47	0.269587	0.437753
C21orf33	1	47	0.269587	0.437753
CCDC58	1	47	0.269587	0.437753
CD99L2	1	47	0.269587	0.437753
ITSN1	1	47	0.269587	0.437753
KIAA0226	1	47	0.269587	0.437753
LNPEP	1	47	0.269587	0.437753
LOC286467	1	47	0.269587	0.437753
MMAA	1	47	0.269587	0.437753
NCKAP1L	1	47	0.269587	0.437753
NKIRAS2	2	153	0.268324	0.437753
PUM1	1	47	0.269587	0.437753
SDCCAG8	4	398	0.268538	0.437753
TRIM6-TRIM34	1	47	0.269587	0.437753
UNC5B	1	47	0.269587	0.437753
PARP8	2	154	0.270731	0.438837
PHKB	2	154	0.270731	0.438837
ARHGAP15	3	275	0.272787	0.440751
ASB3	1	48	0.274352	0.440751
C1orf83	3	276	0.274543	0.440751
FAM54B	1	48	0.274352	0.440751
ITGAE	1	48	0.274352	0.440751
LOC100288730	1	48	0.274352	0.440751
PAFAH1B1	1	48	0.274352	0.440751
PAFAH2	1	48	0.274352	0.440751
SKAP2	1	48	0.274352	0.440751
SWAP70	5	530	0.272258	0.440751
UQCC	1	48	0.274352	0.440751
C14orf159	2	156	0.275546	0.440826
LMNA	2	156	0.275546	0.440826
MBP	7	798	0.274887	0.440826
WDR81	2	156	0.275546	0.440826
AAK1	1	49	0.279086	0.442647
ANKRD28	2	157	0.277952	0.442647
C8orf73	1	49	0.279086	0.442647
CCDC135	2	157	0.277952	0.442647
CD70	1	49	0.279086	0.442647
CLINT1	1	49	0.279086	0.442647
DNAJC3	1	49	0.279086	0.442647
KIAA0556	1	49	0.279086	0.442647
MFN2	1	49	0.279086	0.442647
PHF7	1	49	0.279086	0.442647
POC1A	2	158	0.280358	0.444283
APP	1	50	0.283789	0.446266
C14orf148	1	50	0.283789	0.446266
CACNA2D4	6	672	0.283512	0.446266
FAM122C	1	50	0.283789	0.446266
GTF2E2	1	50	0.283789	0.446266
IFNGR2	1	50	0.283789	0.446266
MDM4	1	50	0.283789	0.446266
TMEM195	1	50	0.283789	0.446266
TNKS	1	50	0.283789	0.446266
JARID2	5	540	0.284656	0.447247
C5orf13	2	160	0.285169	0.447671
C5orf62	3	284	0.288628	0.45118
CPNE8	1	51	0.288461	0.45118
IL2RG	3	284	0.288628	0.45118
PARP1	1	51	0.288461	0.45118
SVIL	1	51	0.288461	0.45118
ATM	1	52	0.293103	0.455472
C9orf43	1	52	0.293103	0.455472
IRF2BP2	1	52	0.293103	0.455472
KY	1	52	0.293103	0.455472
LOC401093	1	52	0.293103	0.455472
RNF214	1	52	0.293103	0.455472
SBNO2	1	52	0.293103	0.455472
ATP5A1	2	164	0.294778	0.457688
ADPRHL1	1	53	0.297715	0.459154
AXL	1	53	0.297715	0.459154
CTPS2	1	53	0.297715	0.459154
FUT10	1	53	0.297715	0.459154
GPR107	1	53	0.297715	0.459154
NSFL1C	1	53	0.297715	0.459154
RNF24	1	53	0.297715	0.459154
SYNGAP1	1	53	0.297715	0.459154
GPC5	5	551	0.298411	0.459843
RAMP1	2	166	0.299576	0.461251
FAM49A	3	291	0.300995	0.461584
HGD	1	54	0.302297	0.461584
HPSE2	1	54	0.302297	0.461584
LPAR6	1	54	0.302297	0.461584
OGT	1	54	0.302297	0.461584
PAX5	1	54	0.302297	0.461584
SLC1A4	1	54	0.302297	0.461584
TMEM140	1	54	0.302297	0.461584
UBR4	1	54	0.302297	0.461584
ZCCHC3	1	54	0.302297	0.461584
ARNT	1	55	0.306848	0.465833
C1orf43	2	169	0.306762	0.465833
CNTN5	1	55	0.306848	0.465833
KIAA0391	1	55	0.306848	0.465833
SLC14A2	1	55	0.306848	0.465833
SLC23A2	1	55	0.306848	0.465833
WDFY2	1	55	0.306848	0.465833
CLASP1	1	56	0.31137	0.470759
NRXN2	1	56	0.31137	0.470759
PACSIN2	1	56	0.31137	0.470759
SRGN	1	56	0.31137	0.470759
TJP2	1	56	0.31137	0.470759
ANKRD33B	2	172	0.313933	0.474245
APOC4	1	57	0.315863	0.476379
TBK1	1	57	0.315863	0.476379
FAM190B	1	58	0.320326	0.481927
GOLPH3	1	58	0.320326	0.481927
NLRP2	1	58	0.320326	0.481927
C10orf140	2	175	0.321088	0.482286
CD244	2	175	0.321088	0.482286
CCDC69	1	59	0.32476	0.485428
DPY19L4	1	59	0.32476	0.485428
ILDR1	1	59	0.32476	0.485428
PTPN22	1	59	0.32476	0.485428
SBF2	2	176	0.323469	0.485428
ZZEF1	1	59	0.32476	0.485428
IQSEC1	1	60	0.329165	0.489235
MKLN1	1	60	0.329165	0.489235
RAD54L2	1	60	0.329165	0.489235
RCC2	1	60	0.329165	0.489235
RTN4RL1	1	60	0.329165	0.489235
SUN2	1	60	0.329165	0.489235
XPO4	1	60	0.329165	0.489235
ATP6V1B2	1	61	0.333541	0.49138
DNASE1L1	1	61	0.333541	0.49138
FARS2	1	61	0.333541	0.49138
FCHSD2	1	61	0.333541	0.49138
FRYL	1	61	0.333541	0.49138
GBAP1	1	61	0.333541	0.49138
GFI1	1	61	0.333541	0.49138
NME1	1	61	0.333541	0.49138
PARP16	1	61	0.333541	0.49138
PHLPP1	3	308	0.331105	0.49138
SMARCA4	1	61	0.333541	0.49138
ELMO1	2	181	0.335339	0.493635
ACTA2	1	62	0.337889	0.49423
CCDC155	1	62	0.337889	0.49423
MAML3	6	719	0.336443	0.49423
MS4A7	1	62	0.337889	0.49423
MYLPF	1	62	0.337889	0.49423
NBEA	1	62	0.337889	0.49423
SPATS2	1	62	0.337889	0.49423
TRMT1	1	62	0.337889	0.49423
ABR	2	183	0.340071	0.497026
C17orf62	1	63	0.342209	0.498964
PPP1R9B	1	63	0.342209	0.498964
SPIRE2	1	63	0.342209	0.498964
ANKS1A	7	865	0.343518	0.500477
BTBD1	1	64	0.3465	0.502835
C22orf26	1	64	0.3465	0.502835
HLCS	1	64	0.3465	0.502835
PER3	1	64	0.3465	0.502835
ZNF175	1	64	0.3465	0.502835
CDKN2A	1	65	0.350764	0.50544
FSTL5	1	65	0.350764	0.50544
GRM7	2	187	0.3495	0.50544
NCOR2	1	65	0.350764	0.50544
NYX	1	65	0.350764	0.50544
RPS6KA1	3	318	0.348807	0.50544
SLC9A1	1	65	0.350764	0.50544
ST6GAL1	1	65	0.350764	0.50544
UBE2H	1	65	0.350764	0.50544
AKT1S1	1	66	0.354999	0.507969
FNIP2	1	66	0.354999	0.507969
FRMD4A	1	66	0.354999	0.507969
LCP2	2	189	0.354198	0.507969
NSD1	1	66	0.354999	0.507969
PDK3	1	66	0.354999	0.507969
RAB11FIP2	1	66	0.354999	0.507969
ZBTB37	1	66	0.354999	0.507969
ZNF787	1	66	0.354999	0.507969
ATP5G2	1	67	0.359207	0.510423
C2CD2	1	67	0.359207	0.510423
FCHO1	1	67	0.359207	0.510423
IL15RA	1	67	0.359207	0.510423
LOC100271722	2	191	0.358884	0.510423
MLLT3	1	67	0.359207	0.510423
RASSF2	2	191	0.358884	0.510423
SCFD2	1	67	0.359207	0.510423
SPHK2	1	67	0.359207	0.510423
ANKRD12	1	68	0.363388	0.514381
BBX	1	68	0.363388	0.514381
CKS1B	1	68	0.363388	0.514381
NACA	1	68	0.363388	0.514381
RNLS	1	68	0.363388	0.514381
SH2B3	3	328	0.366457	0.518327
C1orf150	1	69	0.367541	0.519064
FGR	1	69	0.367541	0.519064
C9orf3	1	70	0.371667	0.521296
DUS2L	1	70	0.371667	0.521296
LHPP	1	70	0.371667	0.521296
LOC282997	1	70	0.371667	0.521296
PLEKHG3	1	70	0.371667	0.521296
RAB2A	1	70	0.371667	0.521296
RENBP	1	70	0.371667	0.521296
RERE	1	70	0.371667	0.521296
U2AF2	1	70	0.371667	0.521296
ANKRD34A	1	71	0.375766	0.522276
BIK	1	71	0.375766	0.522276
CDH13	1	71	0.375766	0.522276
DARS	1	71	0.375766	0.522276
DOCK11	5	611	0.374724	0.522276
KCNN4	3	332	0.373496	0.522276
NCK2	3	332	0.373496	0.522276
PARVB	2	197	0.372863	0.522276
PCMTD1	1	71	0.375766	0.522276
PDLIM2	1	71	0.375766	0.522276
PLEKHF2	1	71	0.375766	0.522276
TSR1	1	71	0.375766	0.522276
COL25A1	4	472	0.376354	0.522698
CAPZA1	1	72	0.379839	0.525558
EYA3	1	72	0.379839	0.525558
PLCB2	1	72	0.379839	0.525558
TMBIM4	1	72	0.379839	0.525558
ZNF445	2	200	0.379806	0.525558
CRTC3	1	73	0.383885	0.528175
FAM13A	1	73	0.383885	0.528175
KDM2B	3	338	0.384023	0.528175
PHF19	1	73	0.383885	0.528175
PIGP	1	73	0.383885	0.528175
PLEKHA2	4	477	0.383671	0.528175
STAU2	1	73	0.383885	0.528175
TSNAX-DISC1	1	73	0.383885	0.528175
GFOD1	1	74	0.387904	0.530347
LYSMD2	1	74	0.387904	0.530347
MIAT	1	74	0.387904	0.530347
MMP25	1	74	0.387904	0.530347
NME1-NME2	1	74	0.387904	0.530347
NR5A2	2	203	0.386716	0.530347
NTSR1	1	74	0.387904	0.530347
TDRD3	1	74	0.387904	0.530347
CARD11	2	205	0.391304	0.532253
CNKSR2	2	205	0.391304	0.532253
LOC100130987	1	75	0.391898	0.532253
MBNL3	1	75	0.391898	0.532253
PFAS	1	75	0.391898	0.532253
PFKP	1	75	0.391898	0.532253
PTPN9	1	75	0.391898	0.532253
TMEM164	1	75	0.391898	0.532253
TMPRSS4	1	75	0.391898	0.532253
EVI2A	3	344	0.394509	0.535011
STAT3	3	344	0.394509	0.535011
GLIPR2	1	76	0.395865	0.535275
PIGL	1	76	0.395865	0.535275
RSRC1	1	76	0.395865	0.535275
UBOX5	1	76	0.395865	0.535275
RNF44	2	208	0.398157	0.537585
SET	2	208	0.398157	0.537585
CHST7	1	77	0.399806	0.537842
FOXK1	1	77	0.399806	0.537842
LARP1	1	77	0.399806	0.537842
LOC147727	1	77	0.399806	0.537842
THRA	1	77	0.399806	0.537842
CTNNA2	2	210	0.402705	0.540952
DUSP3	2	210	0.402705	0.540952
FOXN2	1	78	0.403722	0.541528
PIGV	1	78	0.403722	0.541528
VPS37B	3	350	0.404947	0.542777
ZBTB16	2	212	0.407237	0.545449
SIT1	1	79	0.407612	0.545555
MAP3K5	3	352	0.408415	0.546233
ATG16L2	1	80	0.411477	0.546757
DCUN1D4	1	80	0.411477	0.546757
EIF4B	1	80	0.411477	0.546757
FAM45A	3	353	0.410147	0.546757
FAM45B	3	353	0.410147	0.546757
PITPNM2	2	213	0.409497	0.546757
PRPSAP2	1	80	0.411477	0.546757
PTPN14	1	80	0.411477	0.546757
TMEM187	1	80	0.411477	0.546757
ATP7B	1	81	0.415317	0.551462
GNB5	2	216	0.41625	0.552303
C2orf67	1	82	0.419131	0.555326
TAL1	1	82	0.419131	0.555326
APBB1IP	2	218	0.42073	0.556645
TRIP4	2	218	0.42073	0.556645
DSC2	1	83	0.422921	0.557941
GPC6	1	83	0.422921	0.557941
IKBKG	1	83	0.422921	0.557941
SATB2	1	83	0.422921	0.557941
AFF1	2	220	0.425193	0.560136
LOC150381	2	220	0.425193	0.560136
C12orf24	1	84	0.426686	0.560264
CACNA1D	2	221	0.427418	0.560264
KSR1	2	221	0.427418	0.560264
LY86	3	362	0.425657	0.560264
RBL1	1	84	0.426686	0.560264
RNASEH2B	1	84	0.426686	0.560264
SV2B	2	221	0.427418	0.560264
ADORA2B	1	85	0.430426	0.562208
IL18RAP	1	85	0.430426	0.562208
INPP5B	2	222	0.429638	0.562208
LOC100128788	1	85	0.430426	0.562208
SUSD3	1	85	0.430426	0.562208
SCRN1	1	86	0.434142	0.566259
TSPAN14	2	224	0.434064	0.566259
ABCA6	1	87	0.437834	0.569463
E2F3	1	87	0.437834	0.569463
RNF157	1	87	0.437834	0.569463
UVRAG	1	87	0.437834	0.569463
ABCC1	6	809	0.439578	0.571327
AP4S1	1	88	0.441502	0.572214
C15orf34	1	88	0.441502	0.572214
CHSY1	1	88	0.441502	0.572214
DRAM1	1	88	0.441502	0.572214
MYOF	2	228	0.44286	0.573168
NINJ2	2	228	0.44286	0.573168
MACF1	4	519	0.444505	0.574893
OSBPL3	1	89	0.445146	0.574915
UPF2	1	89	0.445146	0.574915
SYCE2	2	230	0.44723	0.577202
ITGA11	1	90	0.448766	0.57797
LSM12	1	90	0.448766	0.57797
TNK2	1	90	0.448766	0.57797
CCNY	2	231	0.449407	0.578392
CMTM7	1	91	0.452362	0.579363
EAF2	1	91	0.452362	0.579363
HERPUD2	1	91	0.452362	0.579363
POLR3GL	1	91	0.452362	0.579363
SLCO2A1	1	91	0.452362	0.579363
WRAP53	1	91	0.452362	0.579363
ZNF827	1	91	0.452362	0.579363
SLC38A1	1	92	0.455935	0.583534
EHD2	1	93	0.459485	0.587261
METTL7A	1	93	0.459485	0.587261
ANKRD17	1	94	0.463011	0.590949
HDLBP	1	94	0.463011	0.590949
GSN	2	238	0.464512	0.592044
LRRC8D	2	238	0.464512	0.592044
B4GALT1	1	95	0.466515	0.593775
FLI1	1	95	0.466515	0.593775
DLG4	1	96	0.469995	0.597793
CLEC16A	2	242	0.473032	0.600533
EPS15L1	1	97	0.473453	0.600533
MOBKL1A	1	97	0.473453	0.600533
TRIM22	1	97	0.473453	0.600533
MRVI1	2	243	0.47515	0.60227
DMXL2	2	244	0.477262	0.603288
FBXW11	1	98	0.476889	0.603288
NSMAF	2	244	0.477262	0.603288
RDH10	1	98	0.476889	0.603288
CDKAL1	2	245	0.479368	0.603817
CEP76	1	99	0.480302	0.603817
LZTS2	1	99	0.480302	0.603817
NBN	1	99	0.480302	0.603817
NCRNA00182	1	99	0.480302	0.603817
PDE1C	1	99	0.480302	0.603817
PRDM2	1	99	0.480302	0.603817
TNFSF12	1	99	0.480302	0.603817
FLJ43663	3	395	0.481158	0.604461
TTC9	2	246	0.48147	0.604461
CLECL1	2	247	0.483566	0.60519
PDXK	1	100	0.483692	0.60519
RAB33A	1	100	0.483692	0.60519
TEC	5	697	0.483288	0.60519
TG	2	247	0.483566	0.60519
CAP1	2	248	0.485657	0.607237
PAN3	1	102	0.490408	0.612345
SUFU	1	102	0.490408	0.612345
ADCK1	1	103	0.493732	0.615957
MED12L	2	252	0.493969	0.615957
DDB2	1	104	0.497036	0.618108
MBNL1	1	104	0.497036	0.618108
MYLK	1	104	0.497036	0.618108
SUSD1	1	104	0.497036	0.618108
RILPL2	1	105	0.500317	0.62177
ANKRD55	1	106	0.503577	0.624558
HDAC4	1	106	0.503577	0.624558
IFI16	1	106	0.503577	0.624558
SELPLG	3	410	0.505537	0.626567
BIN2	1	107	0.506816	0.627309
SYNJ2	1	107	0.506816	0.627309
DNAJB12	1	108	0.510034	0.6296
HNRNPF	1	108	0.510034	0.6296
MGC23284	1	108	0.510034	0.6296
PINX1	1	108	0.510034	0.6296
CD86	3	415	0.51353	0.632222
IFT140	1	109	0.513231	0.632222
SNUPN	1	109	0.513231	0.632222
ZMYM1	1	109	0.513231	0.632222
HIVEP3	2	262	0.514368	0.632831
BTBD19	1	111	0.519562	0.636448
GAB3	3	418	0.518293	0.636448
GNAQ	5	727	0.519726	0.636448
INTS8	1	111	0.519562	0.636448
RARG	1	111	0.519562	0.636448
RHOF	1	111	0.519562	0.636448
UBR5	1	111	0.519562	0.636448
C12orf42	2	266	0.522374	0.639237
GPR124	1	112	0.522697	0.639237
AMN1	2	267	0.524361	0.640718
CELF2	3	422	0.524603	0.640718
GART	1	113	0.525811	0.640919
SNX29	1	113	0.525811	0.640919
ZFHX3	1	113	0.525811	0.640919
RAI1	2	268	0.526343	0.641144
RUNX1	3	424	0.527741	0.642422
DIAPH1	2	269	0.528319	0.642701
CMAH	1	114	0.528905	0.642989
KIAA0182	1	116	0.535032	0.650009
CFLAR	2	273	0.536168	0.650961
GBE1	1	117	0.538066	0.651976
NFATC1	1	117	0.538066	0.651976
SORBS1	1	117	0.538066	0.651976
ADCY9	1	118	0.54108	0.653052
ADORA3	3	432	0.540177	0.653052
DKFZP686I15217	1	118	0.54108	0.653052
MYOM1	2	275	0.540059	0.653052
NT5M	1	118	0.54108	0.653052
PPCDC	3	432	0.540177	0.653052
UTRN	2	276	0.541996	0.653729
CTF1	1	119	0.544074	0.65495
DYM	2	277	0.543927	0.65495
TRANK1	1	119	0.544074	0.65495
NEK11	1	120	0.547049	0.657672
SFXN2	1	120	0.547049	0.657672
BCAT1	1	121	0.550004	0.659075
FBXL22	1	121	0.550004	0.659075
HMBOX1	1	121	0.550004	0.659075
UBE2V1	1	121	0.550004	0.659075
ZMYND8	3	438	0.549379	0.659075
EMILIN1	1	122	0.55294	0.660875
LOXL3	1	122	0.55294	0.660875
SQRDL	1	122	0.55294	0.660875
XPO7	1	122	0.55294	0.660875
FRMD8	1	123	0.555857	0.663071
GTF2I	1	123	0.555857	0.663071
PXN	1	123	0.555857	0.663071
KIAA0146	4	601	0.556727	0.663679
C20orf197	1	124	0.558755	0.664807
EFHC2	1	124	0.558755	0.664807
SNX10	1	124	0.558755	0.664807
INPP4A	1	125	0.561634	0.666082
KIAA0195	1	125	0.561634	0.666082
RNF130	1	125	0.561634	0.666082
TNRC6B	1	125	0.561634	0.666082
WASF2	1	125	0.561634	0.666082
ITPR1	3	447	0.562975	0.667243
FAM129C	1	126	0.564495	0.668185
GPR97	3	448	0.56447	0.668185
ADC	1	127	0.567336	0.671117
MAD1L1	2	290	0.56851	0.672074
TMTC2	1	129	0.572964	0.676472
ZNF323	1	129	0.572964	0.676472
PHTF2	1	130	0.57575	0.678892
ROD1	1	130	0.57575	0.678892
ARHGAP9	1	131	0.578518	0.680414
GPR114	1	131	0.578518	0.680414
PLEK	1	131	0.578518	0.680414
SLC38A10	1	131	0.578518	0.680414
GNA15	2	296	0.579527	0.681167
BTK	1	133	0.584001	0.684678
C7orf60	1	133	0.584001	0.684678
MEGF10	1	133	0.584001	0.684678
PKIB	1	133	0.584001	0.684678
WWC3	2	299	0.584958	0.685364
CRADD	3	463	0.586517	0.686163
LST1	1	134	0.586715	0.686163
RASSF1	2	300	0.586757	0.686163
MAML2	1	135	0.589412	0.687958
PPP3CC	1	135	0.589412	0.687958
ZNRF1	6	947	0.589235	0.687958
PRKCQ	2	302	0.590337	0.688602
ATP6V0A2	2	303	0.592118	0.690243
ABHD2	2	304	0.593894	0.691875
DIS3L	1	137	0.594752	0.692
SORT1	1	137	0.594752	0.692
RGS18	2	305	0.595663	0.692623
ALDOA	1	138	0.597396	0.6942
ADA	2	307	0.599185	0.695062
CPA2	1	139	0.600023	0.695062
ELOVL6	1	139	0.600023	0.695062
RAC2	1	139	0.600023	0.695062
TNFRSF1A	1	139	0.600023	0.695062
CALN1	1	140	0.602633	0.697209
USP32	1	140	0.602633	0.697209
ASPH	1	141	0.605226	0.698892
PACS1	1	141	0.605226	0.698892
RIN3	3	476	0.605035	0.698892
TMEM51	1	142	0.607802	0.701427
LMO2	1	143	0.610361	0.703499
NSUN6	1	143	0.610361	0.703499
FADS2	1	144	0.612904	0.705107
LAMP2	1	144	0.612904	0.705107
OAZ2	1	144	0.612904	0.705107
TAPBPL	1	145	0.615429	0.70713
UBE2D3	1	145	0.615429	0.70713
C10orf54	2	317	0.616447	0.707858
DOCK5	1	146	0.617939	0.708247
GPN3	1	146	0.617939	0.708247
MAPRE2	1	146	0.617939	0.708247
HOMER2	1	148	0.622908	0.712052
MPZL3	2	321	0.62319	0.712052
PBX3	1	148	0.622908	0.712052
PCNX	1	148	0.622908	0.712052
TBC1D5	1	148	0.622908	0.712052
ERI1	1	149	0.625369	0.713656
ITGA5	1	149	0.625369	0.713656
ACACA	1	150	0.627813	0.71556
ZBTB7B	1	150	0.627813	0.71556
CBFA2T3	1	151	0.630242	0.717884
RCBTB1	3	495	0.631091	0.718407
PRSSL1	1	153	0.635052	0.722024
RBKS	1	153	0.635052	0.722024
KIAA1797	1	155	0.639799	0.726525
ST8SIA4	1	155	0.639799	0.726525
HSP90AA1	1	156	0.642149	0.728296
TESC	1	156	0.642149	0.728296
CLEC2B	1	157	0.644484	0.730046
KIAA0247	1	157	0.644484	0.730046
C10orf26	1	158	0.646804	0.731325
PXT1	1	158	0.646804	0.731325
TPM4	1	158	0.646804	0.731325
SLC12A6	2	336	0.647657	0.731841
BAALC	3	508	0.648218	0.732026
SLMO1	1	159	0.649109	0.732583
ST3GAL3	2	340	0.653965	0.737611
ABCA9	1	162	0.655933	0.738476
C2orf77	1	162	0.655933	0.738476
RASA3	1	162	0.655933	0.738476
PHC3	1	163	0.658178	0.740099
PLXND1	1	163	0.658178	0.740099
ELF4	2	345	0.661722	0.74363
HMGA2	1	165	0.662625	0.744191
AGPAT3	3	520	0.663519	0.744741
ATF7	1	166	0.664826	0.745301
MKL1	1	166	0.664826	0.745301
FGF6	2	348	0.666308	0.746509
LPXN	1	168	0.669186	0.749277
HDGF	1	169	0.671345	0.750782
HTT	1	169	0.671345	0.750782
PIK3CD	1	170	0.673489	0.752267
RASSF5	1	170	0.673489	0.752267
SH3BP2	1	171	0.67562	0.75419
XYLT1	3	531	0.677113	0.755399
ATP10A	1	172	0.677737	0.755638
FRY	4	705	0.679382	0.756152
LASP1	1	173	0.67984	0.756152
PPP2R4	1	173	0.67984	0.756152
TBCD	1	173	0.67984	0.756152
COMMD1	2	359	0.682697	0.758872
ANGPTL6	1	175	0.684004	0.75941
PNPLA7	1	175	0.684004	0.75941
LIPC	10	1712	0.685382	0.760481
LACE1	1	176	0.686067	0.760783
DBP	1	177	0.688115	0.762095
RHOG	2	363	0.68849	0.762095
TSPAN16	1	177	0.688115	0.762095
CTNNBIP1	1	178	0.69015	0.763474
CTSE	1	179	0.692172	0.765251
COL23A1	1	180	0.694181	0.766552
PRDM10	1	180	0.694181	0.766552
PPP2R2B	1	181	0.696177	0.768296
MYO18A	2	369	0.697017	0.768763
ERF	1	184	0.702086	0.773427
RAB11FIP1	1	184	0.702086	0.773427
CREB3L1	1	185	0.70403	0.774181
DSCR3	1	185	0.70403	0.774181
GNPTAB	1	185	0.70403	0.774181
ARL6IP5	2	375	0.705349	0.775169
DLEU2	1	186	0.705961	0.775379
STK3	2	376	0.706719	0.77575
PTPRA	1	188	0.709786	0.778189
SMAP2	1	188	0.709786	0.778189
LYRM1	4	736	0.710965	0.779018
ZBTB4	1	189	0.71168	0.779338
INPP4B	1	190	0.713562	0.779546
PKM2	1	190	0.713562	0.779546
ST8SIA6	1	190	0.713562	0.779546
TBC1D8	1	190	0.713562	0.779546
GAS7	1	192	0.717288	0.782689
LSAMP	1	192	0.717288	0.782689
CRLF3	1	193	0.719133	0.784238
TNRC18	1	194	0.720966	0.785772
COL24A1	1	195	0.722787	0.786361
DOPEY2	1	195	0.722787	0.786361
IRF5	1	195	0.722787	0.786361
SCAND2	1	197	0.726393	0.789818
KAZALD1	1	201	0.733465	0.796568
SLC27A1	1	201	0.733465	0.796568
PBLD	1	204	0.738649	0.801726
SGK3	1	205	0.740355	0.803104
PRKCB	4	768	0.741114	0.803455
TK2	2	403	0.741732	0.803652
CDH23	5	949	0.744863	0.806571
MAX	2	407	0.746603	0.80798
CIITA	2	409	0.749009	0.809633
TGFBR2	1	210	0.748717	0.809633
DNMT3L	1	211	0.750357	0.810614
FAM53B	1	212	0.751986	0.811898
BCL2	1	214	0.755213	0.813001
C1orf228	1	214	0.755213	0.813001
MIR548H4	1	214	0.755213	0.813001
MYO1F	1	214	0.755213	0.813001
TXNRD2	1	213	0.753605	0.813001
ARHGEF6	3	604	0.757047	0.814024
ST3GAL6	1	215	0.75681	0.814024
PLCH1	3	606	0.758992	0.81564
ANKRD11	1	218	0.76154	0.817902
CDK6	1	219	0.763097	0.818619
LDB1	1	219	0.763097	0.818619
HECW2	1	220	0.764643	0.8198
CEP110	1	221	0.766179	0.820969
FMNL1	2	425	0.767555	0.821967
CCND3	1	224	0.770727	0.824587
FYB	2	428	0.770897	0.824587
NR6A1	1	228	0.776654	0.830262
DLGAP1	6	1169	0.777319	0.830492
SMARCA2	1	229	0.778111	0.830857
ZCCHC7	1	230	0.779559	0.831921
DIP2B	1	233	0.783847	0.835529
SLC12A7	1	233	0.783847	0.835529
WIPF1	2	441	0.784896	0.836164
ATP8B4	5	1005	0.787248	0.838072
TFDP2	1	236	0.788052	0.838072
TNS4	1	236	0.788052	0.838072
CASK	1	238	0.790809	0.84052
PPP2R5C	1	240	0.793531	0.842926
CASP8	1	241	0.794878	0.843385
PTEN	1	241	0.794878	0.843385
B3GNTL1	1	245	0.800181	0.848035
HCK	1	245	0.800181	0.848035
AMICA1	1	246	0.801485	0.848442
SETDB2	1	246	0.801485	0.848442
CHD9	1	249	0.805347	0.850575
FGD4	1	249	0.805347	0.850575
MOBKL2A	3	658	0.805257	0.850575
RREB1	1	248	0.804068	0.850575
ARHGEF2	1	250	0.806617	0.850942
CPT1A	1	250	0.806617	0.850942
CSK	3	661	0.807682	0.851242
PXK	2	464	0.807825	0.851242
GNG7	3	662	0.808485	0.85145
C10orf107	2	466	0.809712	0.852256
HEXA	1	255	0.812846	0.855065
ARHGEF3	3	671	0.815582	0.856966
RHOH	2	472	0.815275	0.856966
WT1	3	672	0.816357	0.857291
FTO	4	867	0.819213	0.8598
ARHGAP22	2	477	0.819798	0.859925
CSMD3	1	262	0.821231	0.860814
PRUNE2	2	479	0.82158	0.860814
RNF125	1	263	0.822397	0.861181
MCPH1	1	267	0.826989	0.864515
MYO1D	1	267	0.826989	0.864515
SCAMP2	1	267	0.826989	0.864515
SAPS1	1	268	0.828118	0.865205
RBM47	1	272	0.832562	0.869355
SIK3	1	274	0.83474	0.871136
DLG2	1	276	0.83689	0.872886
C10orf105	1	277	0.837955	0.873008
PION	1	277	0.837955	0.873008
RAP1GAP2	1	278	0.839013	0.873616
SLC7A6	1	279	0.840063	0.874216
HIP1	1	280	0.841107	0.874315
MSN	1	280	0.841107	0.874315
PNKD	2	504	0.842548	0.875319
PEX14	1	285	0.846226	0.878644
RP1L1	1	288	0.849217	0.880758
STARD9	1	288	0.849217	0.880758
AKNA	1	294	0.855027	0.885786
NR1H3	1	294	0.855027	0.885786
AHRR	3	731	0.857389	0.88771
IGF2BP2	1	297	0.857847	0.88771
C14orf93	1	301	0.861522	0.890963
CACNA1C	2	530	0.861957	0.890963
LOC338799	1	304	0.864216	0.892797
EPS8	1	305	0.865103	0.893121
VAV3	1	306	0.865983	0.893121
ZNF516	1	306	0.865983	0.893121
FAM78A	2	539	0.868147	0.894852
FER1L6	2	545	0.872132	0.898457
RFX1	1	314	0.872823	0.898667
ST3GAL1	1	315	0.873654	0.899019
C9orf139	1	318	0.876112	0.901046
GUCY1A3	1	329	0.884723	0.909394
CLCN7	1	338	0.891321	0.915666
JMJD1C	1	341	0.893435	0.917327
ADRBK1	1	342	0.894131	0.91753
TTC7A	1	343	0.894822	0.917728
RCBTB2	1	345	0.896191	0.91862
LCP1	1	346	0.896868	0.918804
DOCK8	1	360	0.905904	0.927545
ANGPT1	6	1436	0.907913	0.929004
ZDHHC14	1	364	0.908337	0.929004
C1orf186	3	839	0.912056	0.93229
NCALD	1	372	0.913016	0.932755
C3orf21	2	635	0.919962	0.939329
TRIO	1	388	0.921671	0.940553
ARHGAP25	1	392	0.923696	0.941057
DPYSL2	1	390	0.92269	0.941057
EVL	1	392	0.923696	0.941057
GAB2	1	394	0.924689	0.941529
2012-09-09	1	395	0.925181	0.941529
SUGT1P1	1	399	0.927116	0.942977
PLCG2	1	405	0.929925	0.945312
SSH2	5	1314	0.93101	0.945894
FNBP1	1	410	0.932182	0.946563
FAR2	1	415	0.934368	0.94826
CYTH4	1	420	0.936482	0.949883
EVI2B	2	684	0.938336	0.951239
C3orf26	1	428	0.939725	0.952124
GALNT2	1	438	0.943547	0.955471
C20orf94	3	941	0.945423	0.956845
FBXL13	1	446	0.946429	0.957338
ZMIZ1	1	450	0.947815	0.958213
NFATC2	1	464	0.952388	0.962309
NEGR1	2	735	0.953167	0.962568
C5orf56	2	738	0.953924	0.962805
SMYD3	3	1029	0.96432	0.972765
UBASH3B	2	799	0.966994	0.974929
BMF	1	530	0.969102	0.97652
ADK	1	537	0.970487	0.977381
ELF1	1	547	0.972359	0.978731
PDE4D	1	591	0.979282	0.984896
2012-09-06	1	593	0.979552	0.984896
SGK223	1	611	0.981827	0.986645
ZNF710	1	645	0.985457	0.989753
TBC1D2B	2	958	0.986418	0.990179
C2orf65	1	670	0.987655	0.99088
NF1	3	1281	0.989995	0.992688
ZNF521	2	1069	0.992786	0.994945
AHI1	1	770	0.99359	0.99521
PTK2B	1	836	0.995842	0.996382
STK10	1	834	0.995787	0.996382
RPTOR	1	890	0.997081	0.997081
