# Supplementary material for: BRCA2 deficiency instigates cGAS-mediated inflammatory signaling and confers sensitivity to tumor necrosis factor-alpha-mediated cytotoxicity
Source: Nat Commun. 2019 Jan 9;10:100. doi: 10.1038/s41467-018-07927-y (PMC6327059; doi:10.1038/s41467-018-07927-y)
Supplement: Supplementary file 6 — Supplementary Data 3 [file 41467_2018_7927_MOESM6_ESM.xlsx]

## Sheet: Mass spec BT-549 HCC38 shBRCA2
Supplementary data 3: Log2 ratios of identified peptides by mass spectometry in BRCA2-depleted BT-549 and HCC38 cells
Protein code	Gene	LOG2
P05362	ICAM1	2.21075
Q9BZQ8	NIBAN	1.73971
P04179	SODM	1.66981
O00764	PDXK	1.50086
P15144	AMPN	1.47426
P21589	5NTD	1.45111
Q6PIU2	NCEH1	1.40308
P04080	CYTB	1.39576
P29317	EPHA2	1.28873
P51114	FXR1	1.25664
P15311	EZRI	1.23863
P04083	ANXA1	1.12991
P17858	PFKAL	1.1012
P35237	SPB6	1.09805
Q09666	AHNK	1.0616
O60313	OPA1	1.05598
P53004	BIEA	1.05047
Q01650	LAT1	1.04827
P42224	STAT1	1.02987
P36871	PGM1	1.00608
P08195	4F2	1.00445
P55786	PSA	0.92877
P06703	S10A6	0.907529
P02794	FRIH	0.895977
O60664	PLIN3	0.86101
P40261	NNMT	0.85809
P52788	SPSY	0.830765
Q86UP2	KTN1	0.830499
Q9H4M9	EHD1	0.825857
P35241	RADI	0.784618
P00533	EGFR	0.763486
Q16658	FSCN1	0.739606
P40121	CAPG	0.73426
P00558	PGK1	0.700945
Q16555	DPYL2	0.694667
O00629	IMA3	0.670046
P52209	6PGD	0.664005
P11216	PYGB	0.663124
O75874	IDHC	0.634338
P07093	GDN	0.629128
P04040	CATA	0.625091
P35580	MYH10	0.620923
P35080	PROF2	0.591451
P62937	PPIA	0.585963
P16070	CD44	0.582662
Q13177	PAK2	0.578388
P13674	P4HA1	0.572428
O00159	MYO1C	0.570763
P16152	CBR1	0.551815
Q9Y4L1	HYOU1	0.544617
P23381	SYWC	0.539469
P60903	S10AA	0.499883
Q13200	PSMD2	0.489611
Q02809	PLOD1	0.484256
Q14697	GANAB	0.484204
P11021	GRP78	0.481878
P05023	AT1A1	0.479434
P06733	ENOA	0.470044
Q8NBJ5	GT251	0.448193
P31948	STIP1	0.447922
P61586	RHOA	0.431793
P41250	GARS	0.420664
Q12765	SCRN1	0.416702
P22314	UBA1	0.412723
P37837	TALDO	0.410129
P53985	MOT1	0.364586
Q14152	EIF3A	0.362567
P24752	THIL	0.360312
P40763	STAT3	0.357046
P27797	CALR	0.354514
P31949	S10AB	0.353317
P49327	FAS	0.351892
P37802	TAGL2	0.345288
Q9P258	RCC2	0.338275
Q04637	IF4G1	0.337595
P26038	MOES	0.33204
P14550	AK1A1	0.329007
P36776	LONM	0.327557
Q9NZN4	EHD2	0.324163
P61981	1433G	0.318587
P28838	AMPL	0.316519
P52565	GDIR1	0.315304
P00338	LDHA	0.303831
Q92974	ARHG2	0.303072
P62942	FKB1A	0.301605
P13489	RINI	0.295638
P27348	1433T	0.290527
P55884	EIF3B	0.280776
P43034	LIS1	0.280682
P05556	ITB1	0.279921
P07237	PDIA1	0.277718
P46940	IQGA1	0.27184
O00571	DDX3X	0.270918
P39019	RS19	0.270182
O95782	AP2A1	0.264295
P63010	AP2B1	0.259364
P49588	SYAC	0.258233
Q99623	PHB2	0.255567
Q96QK1	VPS35	0.252184
Q13557	KCC2D	0.247949
P51665	PSMD7	0.244316
Q14247	SRC8	0.241158
P43490	NAMPT	0.238439
O75369	FLNB	0.23695
Q15102	PA1B3	0.236212
P48643	TCPE	0.233952
Q00610	CLH1	0.229323
P46977	STT3A	0.222924
P61026	RAB10	0.221095
P25705	ATPA	0.205482
P13667	PDIA4	0.196308
O60763	USO1	0.196298
P62873	GBB1	0.192425
P46783	RS10	0.19054
P07355	ANXA2	0.190327
P62805	H4	0.189249
O00231	PSD11	0.186807
Q16836	HCDH	0.186283
P09211	GSTP1	0.185645
P62249	RS16	0.18461
P50990	TCPQ	0.179353
Q6NZI2	CAVN1	0.173701
Q16181	SEPT7	0.165389
P21796	VDAC1	0.163463
Q96FW1	OTUB1	0.163251
P26640	SYVC	0.158901
Q9Y281	COF2	0.155993
P06576	ATPB	0.155241
P43686	PRS6B	0.15481
P35232	PHB	0.152336
Q15019	SEPT2	0.151452
Q14764	MVP	0.150704
O00299	CLIC1	0.145296
Q01813	PFKAP	0.145008
Q99460	PSMD1	0.140542
P22626	ROA2	0.139505
P62136	PP1A	0.138212
Q9NZT2	OGFR	0.13786
P14625	ENPL	0.136679
P46782	RS5	0.133884
P02786	TFR1	0.13362
P62195	PRS8	0.132482
Q15084	PDIA6	0.12713
Q13162	PRDX4	0.12637
P63000	RAC1	0.125154
Q71DI3	H32	0.123145
Q16222	UAP1	0.122788
P07954	FUMH	0.122742
P23396	RS3	0.11523
P32969	RL9	0.11452
P08133	ANXA6	0.113352
Q13509	TBB3	0.112675
P10809	CH60	0.109094
P30101	PDIA3	0.104927
P99999	CYC	0.104615
P32119	PRDX2	0.104432
P62258	1433E	0.0955698
P12236	ADT3	0.0945521
Q9BZZ5	API5	0.0943268
O15260	SURF4	0.091897
P61978	HNRPK	0.0914852
P49591	SYSC	0.0898466
O43175	SERA	0.0888995
O43242	PSMD3	0.0886091
P14314	GLU2B	0.0832615
P62979	RS27A	0.0828278
P49748	ACADV	0.0808524
P62081	RS7	0.0801655
Q9Y262	EIF3L	0.0787512
P62244	RS15A	0.0733535
P40227	TCPZ	0.0718388
P00505	AATM	0.0717415
P49419	AL7A1	0.0704386
P25398	RS12	0.0665248
Q99613	EIF3C	0.0656872
P52597	HNRPF	0.0632542
P17931	LEG3	0.0630488
Q9BSJ8	ESYT1	0.0563797
P62269	RS18	0.0530897
P62913	RL11	0.0522393
Q04760	LGUL	0.0516814
P14618	KPYM	0.0515902
O00303	EIF3F	0.0504015
P62191	PRS4	0.0496256
P83731	RL24	0.0486222
P62906	RL10A	0.0486002
P47914	RL29	0.0481895
Q9NZM1	MYOF	0.0479805
Q9UNZ2	NSF1C	0.0445447
Q99832	TCPH	0.0374596
Q15149	PLEC	0.0357146
Q96TA1	NIBL1	0.0305427
P62241	RS8	0.0286037
Q86VP6	CAND1	0.0284069
P68104	EF1A1	0.0245383
Q9NTK5	OLA1	0.02307
P17987	TCPA	0.0225003
P42704	LPPRC	0.0213325
P04406	G3P	0.0161947
P08670	VIME	0.0159434
P68363	TBA1B	0.0155615
P84077	ARF1	0.0149166
P22102	PUR2	0.0132914
Q9BWD1	THIC	0.0128054
P49368	TCPG	0.0101863
P49755	TMEDA	0.010159
P39656	OST48	0.00934118
P48047	ATPO	0.00853478
P0DMV9	HS71B	0.0069572
P11940	PABP1	0.00351857
Q02543	RL18A	0.00326837
Q15907	RB11B	0.00237139
P84098	RL19	0.00222645
P27824	CALX	0.00185919
P78371	TCPB	0.00123274
O75718	CRTAP	-0.0012988
Q9H0U4	RAB1B	-0.00163247
Q14103	HNRPD	-0.00296605
P60174	TPIS	-0.00555659
Q99829	CPNE1	-0.00649858
Q14204	DYHC1	-0.00812695
P60842	IF4A1	-0.00874018
P07437	TBB5	-0.0096293
P00390	GSHR	-0.0121005
P08708	RS17	-0.0122746
P61247	RS3A	-0.0138024
P35998	PRS7	-0.0145278
P42677	RS27	-0.0146001
Q9UNM6	PSD13	-0.0225423
P50991	TCPD	-0.0229221
P30040	ERP29	-0.0238869
P27635	RL10	-0.0259067
P04844	RPN2	-0.0267998
P62263	RS14	-0.0309569
P15880	RS2	-0.0316396
P02545	LMNA	-0.034877
P34932	HSP74	-0.0354515
P22392	NDKB	-0.0381811
P18669	PGAM1	-0.0384428
P31939	PUR9	-0.0385136
Q6PKG0	LARP1	-0.0393251
P42766	RL35	-0.0434363
P54709	AT1B3	-0.0458196
P62753	RS6	-0.0465708
P62280	RS11	-0.0480982
Q14847	LASP1	-0.048909
P08238	HS90B	-0.0507622
P40939	ECHA	-0.0512358
Q8N1G4	LRC47	-0.0519836
P62701	RS4X	-0.0519927
P18124	RL7	-0.0540615
P46778	RL21	-0.0573387
P68371	TBB4B	-0.0578882
P63244	RACK1	-0.0590666
P54819	KAD2	-0.0605114
P31930	QCR1	-0.0639778
Q03135	CAV1	-0.0643784
P09972	ALDOC	-0.0655385
Q9HB71	CYBP	-0.0666562
P23284	PPIB	-0.0677816
P18621	RL17	-0.0729836
Q08257	QOR	-0.074227
O95831	AIFM1	-0.0743291
P62750	RL23A	-0.0779311
P62899	RL31	-0.080523
P41252	SYIC	-0.082288
Q13813	SPTN1	-0.0826485
Q92499	DDX1	-0.0864729
P46781	RS9	-0.088785
Q3ZCM7	TBB8	-0.0907095
P13797	PLST	-0.0921866
P61604	CH10	-0.0932383
P07814	SYEP	-0.095729
P39023	RL3	-0.095955
P62266	RS23	-0.0967172
P61158	ARP3	-0.0971026
Q06830	PRDX1	-0.0985997
Q9BUF5	TBB6	-0.100053
P40925	MDHC	-0.105754
P62333	PRS10	-0.108181
P54577	SYYC	-0.108439
P26373	RL13	-0.109138
P53618	COPB	-0.109312
Q1KMD3	HNRL2	-0.109725
P50914	RL14	-0.110718
P62995	TRA2B	-0.1108
P60866	RS20	-0.115463
O75083	WDR1	-0.120626
P10599	THIO	-0.122773
P04075	ALDOA	-0.12287
Q9P0L0	VAPA	-0.124112
Q15181	IPYR	-0.124402
P07195	LDHB	-0.125941
P62277	RS13	-0.129818
Q9Y678	COPG1	-0.132582
P05388	RLA0	-0.135498
P62841	RS15	-0.13878
P53621	COPA	-0.139897
Q86V81	THOC4	-0.140395
P62826	RAN	-0.141683
Q99497	PARK7	-0.141959
P40429	RL13A	-0.143825
P56192	SYMC	-0.146738
P11586	C1TC	-0.154224
P67809	YBOX1	-0.154294
O60568	PLOD3	-0.155168
P23526	SAHH	-0.157965
P17655	CAN2	-0.158586
P61160	ARP2	-0.161556
P63104	1433Z	-0.162247
P30041	PRDX6	-0.163882
Q9ULV4	COR1C	-0.163914
Q13347	EIF3I	-0.164112
P04843	RPN1	-0.164881
P26641	EF1G	-0.165156
P53396	ACLY	-0.165972
Q92973	TNPO1	-0.16656
P62917	RL8	-0.167896
P18085	ARF4	-0.169417
P62829	RL23	-0.169526
P07900	HS90A	-0.17099
Q14974	IMB1	-0.171032
O15371	EIF3D	-0.172884
P08865	RSSA	-0.1732
P23528	COF1	-0.177606
P13639	EF2	-0.177989
P28066	PSA5	-0.180801
P62424	RL7A	-0.182833
P26599	PTBP1	-0.183315
Q07065	CKAP4	-0.184643
P26639	SYTC	-0.184814
P08758	ANXA5	-0.185318
Q9Y266	NUDC	-0.186833
P61313	RL15	-0.187636
P33176	KINH	-0.193352
Q04917	1433F	-0.200168
P35268	RL22	-0.201142
P54136	SYRC	-0.201766
P50395	GDIB	-0.207428
P43243	MATR3	-0.20754
Q9BS26	ERP44	-0.208797
P36578	RL4	-0.208839
P61619	S61A1	-0.210554
Q06323	PSME1	-0.211943
P46777	RL5	-0.214795
Q01518	CAP1	-0.215535
Q9HDC9	APMAP	-0.215888
Q92841	DDX17	-0.216138
Q07666	KHDR1	-0.219501
P48444	COPD	-0.219769
P55072	TERA	-0.220202
Q99426	TBCB	-0.221403
Q13838	DX39B	-0.222348
P61353	RL27	-0.224464
Q02878	RL6	-0.23095
P61254	RL26	-0.232447
P23246	SFPQ	-0.238493
P62495	ERF1	-0.238591
Q12905	ILF2	-0.239084
Q9UBQ7	GRHPR	-0.240644
O14980	XPO1	-0.241123
P22234	PUR6	-0.241908
P68032	ACTC	-0.242212
P11142	HSP7C	-0.244715
P05455	LA	-0.245449
P30050	RL12	-0.249252
Q16543	CDC37	-0.249437
P59998	ARPC4	-0.251541
Q13740	CD166	-0.252913
P12955	PEPD	-0.253635
P68400	CSK21	-0.263384
Q13151	ROA0	-0.265598
Q99714	HCD2	-0.265837
Q8WUM4	PDC6I	-0.274968
P38646	GRP75	-0.275795
Q12906	ILF3	-0.2763
P62847	RS24	-0.281523
O60506	HNRPQ	-0.282803
Q08211	DHX9	-0.284691
P04632	CPNS1	-0.286111
P31943	HNRH1	-0.286788
Q969H8	MYDGF	-0.288574
P62888	RL30	-0.288589
P50402	EMD	-0.288891
Q07020	RL18	-0.289054
P63241	IF5A1	-0.29035
P07737	PROF1	-0.292258
P51572	BAP31	-0.293448
P60953	CDC42	-0.293531
Q7KZF4	SND1	-0.294137
P41091	IF2G	-0.296273
Q01105	SET	-0.297057
P54886	P5CS	-0.299095
P09382	LEG1	-0.3003
Q15365	PCBP1	-0.303027
P46776	RL27A	-0.304596
P35221	CTNA1	-0.30626
Q15233	NONO	-0.306488
P11279	LAMP1	-0.309881
P55209	NP1L1	-0.310654
Q9UL46	PSME2	-0.312615
Q96RS6	NUDC1	-0.312933
P13010	XRCC5	-0.313869
P30153	2AAA	-0.314126
Q96AG4	LRC59	-0.325756
P06744	G6PI	-0.328393
P05198	IF2A	-0.329072
Q15758	AAAT	-0.334534
Q15366	PCBP2	-0.33498
P27695	APEX1	-0.337457
P60981	DEST	-0.339386
P09874	PARP1	-0.341536
Q8NBS9	TXND5	-0.343251
P12956	XRCC6	-0.347034
O14818	PSA7	-0.352535
P49411	EFTU	-0.360094
P27816	MAP4	-0.381007
P12081	SYHC	-0.381565
Q00839	HNRPU	-0.386973
Q9NZL9	MAT2B	-0.389405
Q9Y617	SERC	-0.392895
Q99798	ACON	-0.393554
Q9NSD9	SYFB	-0.397043
P09651	ROA1	-0.404512
P12004	PCNA	-0.405099
P00387	NB5R3	-0.405835
P50995	ANX11	-0.416024
Q15691	MARE1	-0.416977
P61019	RAB2A	-0.426723
Q9Y490	TLN1	-0.426854
P51659	DHB4	-0.427341
P63162	RSMN	-0.433903
O43707	ACTN4	-0.434489
P14174	MIF	-0.435549
P60660	MYL6	-0.447529
P31689	DNJA1	-0.451447
P55060	XPO2	-0.453163
Q8NC51	PAIRB	-0.45654
Q16881	TRXR1	-0.457277
Q99715	COCA1	-0.458177
P38159	RBMX	-0.465074
Q13263	TIF1B	-0.465644
P62318	SMD3	-0.472805
P05141	ADT2	-0.486229
P78527	PRKDC	-0.487913
Q9NR45	SIAS	-0.488507
P10768	ESTD	-0.492101
P31946	1433B	-0.508943
Q6P2Q9	PRP8	-0.518311
Q9P2J5	SYLC	-0.519588
Q13283	G3BP1	-0.523628
P17844	DDX5	-0.529395
P52272	HNRPM	-0.539946
P67936	TPM4	-0.549072
P29692	EF1D	-0.549153
P06748	NPM	-0.555694
Q13620	CUL4B	-0.561235
P09622	DLDH	-0.565089
P19338	NUCL	-0.568852
P11413	G6PD	-0.571893
P63151	2ABA	-0.589172
O43390	HNRPR	-0.596397
P40926	MDHM	-0.61684
Q92598	HS105	-0.621933
P18206	VINC	-0.669908
O15067	PUR4	-0.673095
P25786	PSA1	-0.679099
Q9BTV4	TMM43	-0.684777
P35222	CTNB1	-0.685203
P12814	ACTN1	-0.693148
Q08J23	NSUN2	-0.700425
P50454	SERPH	-0.715473
P07910	HNRPC	-0.73404
Q09028	RBBP4	-0.747712
P35579	MYH9	-0.769378
Q96HC4	PDLI5	-0.783951
O60716	CTND1	-0.784025
Q96AC1	FERM2	-0.805309
Q9Y230	RUVB2	-0.811255
Q9Y265	RUVB1	-0.822803
P52907	CAZA1	-0.829329
P21333	FLNA	-0.861045
P29401	TKT	-0.894362
P51991	ROA3	-0.923906
P09429	HMGB1	-0.953878
P12268	IMDH2	-0.971866
Q8N8S7	ENAH	-1.0192
Q9P2E9	RRBP1	-1.30134
O00410	IPO5	-1.31119
P15559	NQO1	-1.36465
P04792	HSPB1	-1.54425
