# Supplementary material for: BRCA2 deficiency instigates cGAS-mediated inflammatory signaling and confers sensitivity to tumor necrosis factor-alpha-mediated cytotoxicity
Source: Nat Commun. 2019 Jan 9;10:100. doi: 10.1038/s41467-018-07927-y (PMC6327059; doi:10.1038/s41467-018-07927-y)
Supplement: Supplementary file 7 — Supplementary Data 4 [file 41467_2018_7927_MOESM7_ESM.xlsx]

## Sheet: Figure 4
Table 4: P values of cell viability assays
	4A		shBRCA2 #1 vs shLUC	shBRCA2 #2 vs shLUC					4B		shSCR -dox vs +dox	shSAM68 #2 -dox vs +dox	shTNFR1 #2 -dox vs +dox
	TNFα (ng/mL)	0.2	0.0601	0.6148					TNFα (ng/mL)	0.3	0.0155	0.4943	0.3337
											*
		0.3	0.0047	0.0112						0.6	0.021	0.9502	0.3297
			**	*							*
		2.5	0.0017	0.0007						1.2	0.0034	0.2166	0.0758
			**	***							**
		5	0.003	0.0011						2.5	0.0006	0.7355	0.0133
			**	**							***		*
										5	0.0013	0.0383	0.0105
											**	*	*
	4C		BT-549		MDA-MB-231		HCC38				4D
			shBRCA2 #1 vs shLUC	shBRCA2 #2 vs shLUC	shBRCA2 #1 vs shLUC	shBRCA2 #2 vs shLUC	shBRCA2 #1 vs shLUC	shBRCA2 #2 vs shLUC					DLD-1 wt vs BRCA2-/-
	TNFα (ng/mL)	25	9.3184e-05	9.80518e-05	0.00102433	0.0450232	0.000835857	2.33e-06			TNFα (ng/mL)	25	0.1602
			***	***	**	*	***	***
		50	0.00478403	0.000640905	0.000235856	0.00306064	0.00099825	7e-07				50	0.0774
			***	***	***	**	***	***
		100	0.000132434	0.000150991	0.00130644	0.0715581	0.000368829	8.42e-06				100	0.0385
			***	***	**		***	***					*
		200	0.00013754	0.000152233	0.00102821	0.00608185	0.00017636	1.83e-05				200	0.0119
			***	***	**	**	***	***					*
	4E		BT-549 shLUC		BT-549 shBRCA2 #2				4F		BT-549 shLUC		BT-549 shBRCA2 #2
			JNK inhibitor (μM)								ASK1 inhibitor (μM)
			0 vs 2,5	0 vs 5	0 vs 2,5	0 vs 5					0 vs 2,5	0 vs 5	0 vs 2,5	0 vs 5
	TNFα (ng/mL)	0.78	0.8094	0.6939	0.0032	0.0146			TNFα (ng/mL)	0.78	0.7783	0.4123	0.0318	0.0072
					**	*							*	**
		1.56	0.4311	0.1325	0.025	0.0123				1.56	0.8238	0.1891	0.023	0.011
					*	*							*	*
		3.13	0.0122	0.1658	0.0007	0.0005				3.13	0.3723	0.6269	0.0027	0.0022
					***	***							**	**
		6.25	0.0519	0.0658	0.0021	0.0002				6.25	0.3362	0.1641	0.0013	0.0005
					**	***							**	***
		12.5	0.1241	0.237	0.0034	0.01				12.5	0.0171	0.521	0.0129	0.0024
					**	**							*	**
	4H		shFANCD2 #1 vs shLUC	shFANCD2 #2 vs shLUC	shBRCA1 #1 vs shLUC	shBRCA1 #2 vs shLUC			4I		BT-549 -HU vs +HU	MDA-MB-231 -HU vs +HU	HCC38 -HU vs +HU
	TNFα (ng/mL)	25	0.0171	0.003275	0.0097	0.00853221			TNFα (ng/mL)	25	0.0460249	0.638904	0.000557485
			*	**	**	**					*		***
		50	0.0138	0.0039306	0.0204	0.0436717				50	0.0178088	0.0808841	0.00985947
			*	**	*	*					*		**
		100	0.147982	0.00275728	0.0192	0.00168389				100	0.00612349	0.0214237	0.00266138
				**	*	**					**	*	**
		200	0.0583	0.000350453	0.0306	0.00174641				200	0.0146521	0.0168061	0.00341261
				***	*	**					*	*	**

## Sheet: Figure 6
Table 4: P values of cell viability assays
	6G		BT-549 shLUC		BT-549 shBRCA2 #2
			siSCR vs sicGAS	siSCR vs siSTING	siSCR vs sicGAS	siSCR vs siSTING
	TNFα (ng/mL)	1.56	0.024503	0.761938	4.76238e-05	1.61494e-05
			*		***	***
		3.13	0.178594	0.71663	4.29897e-06	5.13346e-06
					***	***
		6.25	0.642418	0.912032	8.08161e-06	1.15336e-05
					***	***
		12.5	0.359168	0.781273	9.22488e-05	3.28563e-05
					***	***
		25	0.232676	0.369992	0.000349173	0.000247251
					***	***
	6I		shLUC vs shLUC cGAS-/-	shBRCA2 #1 vs shBRCA2 #1 cGAS-/-	shBRCA2 #2 vs shBRCA2 #2 cGAS -/-
	TNFα (ng/mL)	1.56	0.541806	0.00120497	0.00603559
				**	**
		3.13	0.659616	0.012266	0.00674875
				*	**
		6.25	0.820557	0.00725106	0.0125143
				**	*
		12.5	0.275371	0.0144821	0.00172108
				*	**
		25	0.278532	0.0624723	9.91505e-05
					***

## Sheet: Figure S5
Table 4: P values of cell viability assays
	S5E		HCC38 shLUC		HCC38 shBRCA2 #1		HCC38 shBRCA2 #2				S5F		HCC38 shLUC		HCC38 shBRCA2 #1		HCC38 shBRCA2 #2
			JNK inhibitor (μM)										ASK1 inhibitor (μM)
			0 vs 2,5	0 vs 5	0 vs 2,5	0 vs 5	0 vs 2,5	0 vs 5					0 vs 2,5	0 vs 5	0 vs 2,5	0 vs 5	0 vs 2,5	0 vs 5
	TNFα (ng/mL)	0.78	0.0510843	0.658523	0.014173	0.00536651	0.0675472	0.0442407			TNFα (ng/mL)	0.78	0.195544	0.0347195	0.777294	0.00125826	0.17677	0.010689
					*	**		*						*		**		*
		1.56	0.0949321	0.713495	0.0568309	0.00185445	0.0246118	0.0309571				1.56	0.348293	0.476655	0.281214	0.00253069	0.158918	0.0177534
						**	*	*								**		*
		3.13	0.0967177	0.698232	0.0716238	0.00337089	0.0448376	0.0806939				3.13	0.479466	0.605794	0.0984137	0.00734443	0.025013	0.00607214
						**	*									**	*	**
		6.25	0.0857097	0.654285	0.00655876	0.00424698	0.0160047	0.222672				6.25	0.968158	0.21984	0.0555542	0.00440314	0.0136032	0.0305417
					**	**	*									**	*	*
		12.5	0.0320994	0.415959	0.00301038	0.00255586	0.0512456	0.269613				12.5	0.784622	0.368211	0.795602	0.0114829	0.00952346	0.0457473
			*		**	**										*	**	*

## Sheet: Figure S6
Table 4: P values of cell viability assays
	S6D		shFANCD2 #1 vs shLUC	shFANCD2 #2 vs shLUC	shBRCA1 #1 vs shLUC	shBRCA1 #2 vs shLUC
	TNFα (ng/mL)	25	0.470866	0.000462762	0.00017891	0.000345241
				***	***	***
		50	0.157861	0.00145211	0.00164937	0.00229921
				**	**	**
		100	0.0133073	0.000964352	0.00218205	0.000197172
			*	***	**	***
		200	0.0129708	0.000389866	0.000614065	0.000215113
			*	***	***	***

## Sheet: Figure S7
Supplementary data 4: P values of cell viability assays
	S7F		HCC38 shLUC		HCC38 shBRCA2 #2
			siSCR vs sicGAS	siSCR vs siSTING	siSCR vs sicGAS	siSCR vs siSTING
	TNFα (ng/mL)	3.13	0.00114867	0.232608
			**
		6.25	0.070417	0.0414624	0.0730791	0.483829
				*	***	***
		12.5	0.00088883	0.00372274	0.0768591	0.239283
			***	**	***	***
		25	0.0141602	0.0035348	0.0641083	0.169203
			*	**	***	***
		50	0.00640153	0.00783699	0.000411969	0.00952545
			**	**	***	***
